# Supplementary material for: No time to die: Comparative study on preservation protocols for anaerobic fungi
Source: Front Microbiol. 2022 Sep 26;13:978028. doi: 10.3389/fmicb.2022.978028 (PMC9549207; doi:10.3389/fmicb.2022.978028)
Supplement: Supplementary file 2 [file Table_2.XLSX]

## Sheet: Growth Evaluation Data
Supplementary Table 2: Visual growth evaluation and accumulated gas pressure data. Protocol: AP = Agar preservation protocol, CPeg = cryopreservation protocol with ethylene glycol stock solution, CPgly = cryopreservation protocol with glycerol stock solution, LNPb = preservation of biomass with ethylene glycol stock solution in liquid nitrogen, LNPc = preservation of liquid culture with ethylene …
Institute	Strain	Replicate	Protocol	Timepoint	Subculture	Mediumvolume	Accumulated gas pressure (bar)	Survival	Growth	Redness	Turbidity	Microscopy	Contamination	Excluded from data analysis
labA	Caecomyces	A	LNPc	01week	resus	50mL	1.19	1	++	0	0	NA	0	no
labA	Caecomyces	B	LNPc	01week	resus	50mL	0.85	1	++	0	0	NA	0	no
labA	Caecomyces	C	LNPc	01week	resus	50mL	1.23	1	++	0	0	NA	0	no
labA	Caecomyces	B	LNPc	01week	resus	30mL	0.5	1	++	0	0	NA	0	no
labA	Caecomyces	A	LNPc	01week	subcult1	50mL	1.07	1	+++	0	0	NA	0	no
labA	Caecomyces	B	LNPc	01week	subcult1	50mL	0.98	1	+++	0	0	NA	0	no
labA	Caecomyces	C	LNPc	01week	subcult1	50mL	1.03	1	+++	0	0	NA	0	no
labA	Caecomyces	A	CPeg	01week	resus	50mL	0.33	1	+	0	0	NA	0	no
labA	Caecomyces	B	CPeg	01week	resus	50mL	0.19	1	+	0	0	NA	0	no
labA	Caecomyces	C	CPeg	01week	resus	50mL	0.85	1	+++	0	0	NA	0	no
labA	Caecomyces	A	CPeg	01week	subcult1	50mL	0.44	1	++	0	0	NA	0	no
labA	Caecomyces	B	CPeg	01week	subcult1	50mL	0.38	1	+++	0	0	NA	0	no
labA	Caecomyces	C	CPeg	01week	subcult1	50mL	0.35	1	+	0	0	NA	0	no
labA	Caecomyces	A	CPgly	01week	resus	50mL	1.03	1	+++	0	0	NA	1	yes
labA	Caecomyces	B	CPgly	01week	resus	50mL	0.51	1	++	0	0	NA	0	no
labA	Caecomyces	C	CPgly	01week	resus	50mL	0.98	1	+++	0	0	NA	0	no
labA	Caecomyces	A	CPgly	01week	subcult1	50mL	0.31	1	++	0	0	NA	0	no
labA	Caecomyces	B	CPgly	01week	subcult1	50mL	0.27	1	++	0	0	NA	0	no
labA	Caecomyces	C	CPgly	01week	subcult1	50mL	0.41	1	++	0	0	NA	0	no
labA	Caecomyces	A	LNPb	01week	resus	50mL	1.12	1	++	0	0	NA	0	no
labA	Caecomyces	B	LNPb	01week	resus	50mL	1	1	++	0	0	NA	0	no
labA	Caecomyces	C	LNPb	01week	resus	50mL	1.09	1	++	0	0	NA	0	no
labA	Caecomyces	A	LNPb	01week	subcult1	50mL	0.94	1	+++	0	0	NA	0	no
labA	Caecomyces	B	LNPb	01week	subcult1	50mL	0.91	1	+++	0	0	NA	0	no
labA	Caecomyces	C	LNPb	01week	subcult1	50mL	0.47	1	++	0	0	NA	0	no
labA	Caecomyces	A	AP	01week	resus	50mL	0.72	1	++	0	0	NA	0	no
labA	Caecomyces	B	AP	01week	resus	50mL	0.73	1	++	0	0	NA	0	no
labA	Caecomyces	C	AP	01week	resus	50mL	1.22	1	++	0	0	NA	0	no
labA	Caecomyces	A	AP	01week	subcult1	50mL	0.67	1	++	0	0	NA	0	no
labA	Caecomyces	B	AP	01week	subcult1	50mL	0.52	1	++	0	0	NA	0	no
labA	Caecomyces	C	AP	01week	subcult1	50mL	0.67	1	++	0	0	NA	0	no
labA	NC	negA	controls	01week	resus	50mL	0.24	0	-	0	0	NA	0	no
labA	NC	negB	controls	01week	resus	50mL	0.21	0	-	1	0	NA	0	no
labA	NC	negC	controls	01week	resus	50mL	0.26	0	-	0	0	NA	0	no
labA	NC	negA	controls	01week	resus	30mL	0.3	0	-	0	0	NA	0	no
labA	NC	negB	controls	01week	resus	30mL	0.27	0	-	0	0	NA	0	no
labA	NC	negC	controls	01week	resus	30mL	0.28	0	-	0	1	NA	0	no
labA	NC	negA	controls	01week	subcult1	50mL	0.23	0	-	0	0	NA	0	no
labA	NC	negB	controls	01week	subcult1	50mL	0.22	0	-	0	0	NA	0	no
labA	NC	negC	controls	01week	subcult1	50mL	0.24	0	-	1	0	NA	0	no
labA	Caecomyces	posA	controls	01week	resus	50mL	0.56	1	++	0	0	NA	0	no
labA	Caecomyces	posB	controls	01week	resus	50mL	0.62	1	++	0	0	NA	0	no
labA	Caecomyces	posC	controls	01week	resus	50mL	0.67	1	++	0	0	NA	0	no
labA	Caecomyces	posA	controls	01week	resus	30mL	0.88	1	+	0	0	NA	0	no
labA	Caecomyces	posB	controls	01week	resus	30mL	0.9	1	+	0	0	NA	0	no
labA	Caecomyces	posC	controls	01week	resus	30mL	0.92	1	+	0	0	NA	0	no
labA	Caecomyces	posA	controls	01week	subcult1	50mL	0.59	1	++	0	0	NA	0	no
labA	Caecomyces	posB	controls	01week	subcult1	50mL	0.57	1	++	0	0	NA	0	no
labA	Caecomyces	posC	controls	01week	subcult1	50mL	0.63	1	++	0	0	NA	0	no
labA	Neocallimastix	A	LNPc	01week	resus	50mL	0.72	1	+++	0	1	NA	0	no
labA	Neocallimastix	B	LNPc	01week	resus	50mL	1.53	1	+++	0	1	NA	0	no
labA	Neocallimastix	C	LNPc	01week	resus	50mL	1.48	1	+++	0	1	NA	0	no
labA	Neocallimastix	A	LNPc	01week	resus	30mL	0.14	1	++	0	1	NA	0	no
labA	Neocallimastix	B	LNPc	01week	resus	30mL	0.18	1	++	0	1	NA	0	no
labA	Neocallimastix	C	LNPc	01week	resus	30mL	0.93	1	++	0	1	NA	0	no
labA	Neocallimastix	A	LNPc	01week	subcult1	50mL	1.65	1	+++	0	1	NA	0	no
labA	Neocallimastix	B	LNPc	01week	subcult1	50mL	1.55	1	+++	0	1	NA	0	no
labA	Neocallimastix	C	LNPc	01week	subcult1	50mL	1.08	1	+++	0	1	NA	0	no
labA	Neocallimastix	A	CPeg	01week	resus	50mL	0.17	0	-	0	1	NA	0	no
labA	Neocallimastix	B	CPeg	01week	resus	50mL	0.13	0	-	0	1	NA	0	no
labA	Neocallimastix	C	CPeg	01week	resus	50mL	0.26	0	-	0	1	NA	0	no
labA	Neocallimastix	A	CPgly	01week	resus	50mL	0.73	0	-	0	2	NA	1	yes
labA	Neocallimastix	B	CPgly	01week	resus	50mL	0.8	0	-	0	2	NA	1	yes
labA	Neocallimastix	C	CPgly	01week	resus	50mL	0.82	0	-	0	2	NA	1	yes
labA	Neocallimastix	A	LNPb	01week	resus	50mL	0.44	1	++	0	1	NA	0	no
labA	Neocallimastix	B	LNPb	01week	resus	50mL	0.7	1	+	0	1	NA	0	no
labA	Neocallimastix	C	LNPb	01week	resus	50mL	0.7	1	++	0	1	NA	0	no
labA	Neocallimastix	A	LNPb	01week	resus	30mL	1.24	1	+	0	1	NA	0	no
labA	Neocallimastix	B	LNPb	01week	resus	30mL	0.44	1	+	0	1	NA	0	no
labA	Neocallimastix	C	LNPb	01week	resus	30mL	0.75	1	++	0	1	NA	0	no
labA	Neocallimastix	A	LNPb	01week	subcult1	50mL	0.1	1	+	0	1	NA	0	no
labA	Neocallimastix	C	LNPb	01week	subcult1	50mL	0.79	1	++	0	1	NA	0	no
labA	Neocallimastix	A	AP	01week	resus	50mL	0.56	1	++	0	1	NA	0	no
labA	Neocallimastix	B	AP	01week	resus	50mL	0.57	0	-	0	1	NA	1	yes
labA	Neocallimastix	C	AP	01week	resus	50mL	1.53	0	-	0	1	NA	1	yes
labA	Neocallimastix	A	AP	01week	subcult1	50mL	1.55	1	++	0	1	NA	0	no
labA	Neocallimastix	posA	controls	01week	resus	50mL	1.21	1	+++	0	1	NA	0	no
labA	Neocallimastix	posB	controls	01week	resus	50mL	1.19	1	+++	0	1	NA	0	no
labA	Neocallimastix	posC	controls	01week	resus	50mL	1.29	1	+++	0	1	NA	0	no
labA	Neocallimastix	posA	controls	01week	resus	30mL	1.43	1	+++	0	1	NA	0	no
labA	Neocallimastix	posB	controls	01week	resus	30mL	1.21	1	+++	0	1	NA	0	no
labA	Neocallimastix	posC	controls	01week	resus	30mL	1.38	1	+++	0	1	NA	0	no
labA	Neocallimastix	posA	controls	01week	subcult1	50mL	1.25	1	+++	0	1	NA	0	no
labA	Neocallimastix	posB	controls	01week	subcult1	50mL	1	1	+++	0	1	NA	0	no
labA	Neocallimastix	posC	controls	01week	subcult1	50mL	1.32	1	+++	0	1	NA	0	no
labA	Anaeromyces	A	LNPc	01week	resus	50mL	0.15	0	-	0	0	NA	0	no
labA	Anaeromyces	B	LNPc	01week	resus	50mL	0.22	0	-	0	1	NA	0	no
labA	Anaeromyces	C	LNPc	01week	resus	50mL	0.22	0	-	0	0	NA	0	no
labA	Anaeromyces	A	LNPc	01week	resus	30mL	0.96	1	+	0	0	NA	0	no
labA	Anaeromyces	B	LNPc	01week	resus	30mL	0.1	0	-	0	0	NA	0	no
labA	Anaeromyces	C	LNPc	01week	resus	30mL	0.13	0	-	0	0	NA	0	no
labA	Anaeromyces	B	LNPc	01week	subcult1	50mL	0.71	1	++	0	0	NA	0	no
labA	Anaeromyces	A	CPeg	01week	resus	50mL	0.19	0	-	0	0	NA	0	no
labA	Anaeromyces	B	CPeg	01week	resus	50mL	0.074	0	-	0	0	NA	0	no
labA	Anaeromyces	C	CPeg	01week	resus	50mL	0.89	1	+++	0	0	NA	0	no
labA	Anaeromyces	C	CPeg	01week	subcult1	50mL	0.85	1	+++	0	0	NA	0	no
labA	Anaeromyces	A	CPgly	01week	resus	50mL	0.703	1	+++	0	0	NA	0	no
labA	Anaeromyces	B	CPgly	01week	resus	50mL	0.2	1	+	0	0	NA	0	no
labA	Anaeromyces	C	CPgly	01week	resus	50mL	0.33	1	+	0	0	NA	0	no
labA	Anaeromyces	A	CPgly	01week	subcult1	50mL	0.52	1	++	0	0	NA	0	no
labA	Anaeromyces	B	CPgly	01week	subcult1	50mL	0.13	1	++	0	0	NA	0	no
labA	Anaeromyces	C	CPgly	01week	subcult1	50mL	0.16	1	++	0	0	NA	0	no
labA	Anaeromyces	A	LNPb	01week	resus	50mL	0.21	0	-	0	0	NA	0	no
labA	Anaeromyces	B	LNPb	01week	resus	50mL	0.2	0	-	0	0	NA	0	no
labA	Anaeromyces	C	LNPb	01week	resus	50mL	0.22	0	-	0	0	NA	0	no
labA	Anaeromyces	A	LNPb	01week	resus	30mL	0.11	0	-	0	0	NA	0	no
labA	Anaeromyces	B	LNPb	01week	resus	30mL	0.16	0	-	0	0	NA	0	no
labA	Anaeromyces	C	LNPb	01week	resus	30mL	0.12	0	-	0	0	NA	0	no
labA	Anaeromyces	A	AP	01week	resus	50mL	1.47	1	++	0	0	NA	0	no
labA	Anaeromyces	B	AP	01week	resus	50mL	1.62	1	++	0	0	NA	0	no
labA	Anaeromyces	C	AP	01week	resus	50mL	0.53	1	++	0	0	NA	0	no
labA	Anaeromyces	A	AP	01week	subcult1	50mL	0.67	1	++	0	0	NA	0	no
labA	Anaeromyces	B	AP	01week	subcult1	50mL	0.79	1	++	0	0	NA	0	no
labA	Anaeromyces	C	AP	01week	subcult1	50mL	0.27	1	++	0	0	NA	0	no
labA	Anaeromyces	posA	controls	01week	resus	50mL	0.82	1	+++	0	0	NA	0	no
labA	Anaeromyces	posB	controls	01week	resus	50mL	0.76	1	+++	0	0	NA	0	no
labA	Anaeromyces	posC	controls	01week	resus	50mL	0.86	1	+++	0	0	NA	0	no
labA	Anaeromyces	posA	controls	01week	resus	30mL	1.2	1	+++	0	0	NA	0	no
labA	Anaeromyces	posB	controls	01week	resus	30mL	1.34	1	+++	0	0	NA	0	no
labA	Anaeromyces	posC	controls	01week	resus	30mL	1.3	1	+++	0	0	NA	0	no
labA	Anaeromyces	posA	controls	01week	subcult1	50mL	0.79	1	+++	0	0	NA	0	no
labA	Anaeromyces	posB	controls	01week	subcult1	50mL	0.75	1	+++	0	0	NA	0	no
labA	Anaeromyces	posC	controls	01week	subcult1	50mL	0.83	1	+++	0	0	NA	0	no
labA	Caecomyces	A	LNPc	03mo	resus	50mL	0.97	1	+++	0	0	NA	0	no
labA	Caecomyces	B	LNPc	03mo	resus	50mL	0.92	1	+++	0	0	NA	0	no
labA	Caecomyces	C	LNPc	03mo	resus	50mL	0.86	1	+++	0	0	NA	0	no
labA	Caecomyces	A	LNPc	03mo	resus	30mL	0.66	1	++	0	0	NA	0	no
labA	Caecomyces	B	LNPc	03mo	resus	30mL	0.61	1	++	0	0	NA	0	no
labA	Caecomyces	C	LNPc	03mo	resus	30mL	0.63	1	++	0	0	NA	0	no
labA	Caecomyces	A	LNPc	03mo	subcult1	50mL	0.97	1	+++	0	0	NA	0	no
labA	Caecomyces	B	LNPc	03mo	subcult1	50mL	0.9	1	+++	0	0	NA	0	no
labA	Caecomyces	C	LNPc	03mo	subcult1	50mL	0.94	1	+++	0	0	NA	0	no
labA	Caecomyces	A	CPeg	03mo	resus	50mL	0.26	0	-	0	0	NA	0	no
labA	Caecomyces	B	CPeg	03mo	resus	50mL	0.25	0	-	0	0	NA	0	no
labA	Caecomyces	C	CPeg	03mo	resus	50mL	0.23	0	-	0	0	NA	0	no
labA	Caecomyces	A	CPgly	03mo	resus	50mL	0.23	0	-	0	0	NA	0	no
labA	Caecomyces	B	CPgly	03mo	resus	50mL	0.21	0	-	0	0	NA	0	no
labA	Caecomyces	C	CPgly	03mo	resus	50mL	0.26	0	-	0	0	NA	0	no
labA	Caecomyces	A	LNPb	03mo	resus	50mL	1.09	1	++	0	0	NA	0	no
labA	Caecomyces	B	LNPb	03mo	resus	50mL	0.99	1	++	0	0	NA	0	no
labA	Caecomyces	C	LNPb	03mo	resus	50mL	0.99	1	++	0	0	NA	0	no
labA	Caecomyces	A	LNPb	03mo	resus	30mL	0.71	1	+	0	0	NA	0	no
labA	Caecomyces	B	LNPb	03mo	resus	30mL	0.71	1	+	0	0	NA	0	no
labA	Caecomyces	C	LNPb	03mo	resus	30mL	0.74	1	+	0	0	NA	0	no
labA	Caecomyces	A	LNPb	03mo	subcult1	50mL	0.92	1	+++	0	0	NA	0	no
labA	Caecomyces	B	LNPb	03mo	subcult1	50mL	0.94	1	+++	0	0	NA	0	no
labA	Caecomyces	C	LNPb	03mo	subcult1	50mL	0.87	1	+++	0	0	NA	0	no
labA	Caecomyces	A	AP	03mo	resus	50mL	0.22	0	-	0	0	NA	0	no
labA	Caecomyces	B	AP	03mo	resus	50mL	0.35	0	-	0	0	NA	0	no
labA	Caecomyces	C	AP	03mo	resus	50mL	0.92	0	-	0	2	NA	1	yes
labA	NC	negA	controls	03mo	resus	50mL	0.21	0	-	0	0	NA	0	no
labA	NC	negB	controls	03mo	resus	50mL	0.2	0	-	1	0	NA	0	no
labA	NC	negC	controls	03mo	resus	50mL	0.22	0	-	0	0	NA	0	no
labA	NC	negA	controls	03mo	resus	30mL	0.27	0	-	0	0	NA	0	no
labA	NC	negB	controls	03mo	resus	30mL	0.28	0	-	0	0	NA	0	no
labA	NC	negC	controls	03mo	resus	30mL	0.25	0	-	0	1	NA	0	no
labA	NC	negA	controls	03mo	subcult1	50mL	0.26	0	-	0	0	NA	0	no
labA	NC	negB	controls	03mo	subcult1	50mL	0.24	0	-	0	0	NA	0	no
labA	NC	negC	controls	03mo	subcult1	50mL	0.26	0	-	0	0	NA	0	no
labA	Caecomyces	posA	controls	03mo	resus	50mL	0.51	1	++	0	0	NA	0	no
labA	Caecomyces	posB	controls	03mo	resus	50mL	0.46	1	++	0	0	NA	0	no
labA	Caecomyces	posC	controls	03mo	resus	50mL	0.48	1	++	0	0	NA	0	no
labA	Caecomyces	posA	controls	03mo	resus	30mL	0.91	1	++	0	0	NA	0	no
labA	Caecomyces	posB	controls	03mo	resus	30mL	1.2	1	++	0	0	NA	0	no
labA	Caecomyces	posC	controls	03mo	resus	30mL	0.93	1	++	0	0	NA	0	no
labA	Caecomyces	posA	controls	03mo	subcult1	50mL	0.43	1	++	0	0	NA	0	no
labA	Caecomyces	posB	controls	03mo	subcult1	50mL	0.42	1	++	0	0	NA	0	no
labA	Caecomyces	posC	controls	03mo	subcult1	50mL	0.34	1	++	0	0	NA	0	no
labA	Neocallimastix	A	LNPc	03mo	resus	50mL	0.669	1	+++	0	1	NA	0	no
labA	Neocallimastix	B	LNPc	03mo	resus	50mL	0.693	1	+++	0	1	NA	0	no
labA	Neocallimastix	C	LNPc	03mo	resus	50mL	0.675	1	+++	0	1	NA	0	no
labA	Neocallimastix	A	LNPc	03mo	resus	30mL	0.201	1	++	0	1	NA	0	no
labA	Neocallimastix	B	LNPc	03mo	resus	30mL	0.618	1	+++	0	1	NA	0	no
labA	Neocallimastix	C	LNPc	03mo	resus	30mL	0.368	1	++	0	1	NA	0	no
labA	Neocallimastix	A	LNPc	03mo	subcult1	50mL	1.57	1	+++	0	1	NA	0	no
labA	Neocallimastix	B	LNPc	03mo	subcult1	50mL	1.57	1	+++	0	1	NA	0	no
labA	Neocallimastix	C	LNPc	03mo	subcult1	50mL	1.53	1	+++	0	1	NA	0	no
labA	Neocallimastix	A	CPeg	03mo	resus	50mL	0.743	0	-	0	1	NA	1	yes
labA	Neocallimastix	B	CPeg	03mo	resus	50mL	0.783	0	-	0	1	NA	1	yes
labA	Neocallimastix	C	CPeg	03mo	resus	50mL	0.768	0	-	0	1	NA	1	yes
labA	Neocallimastix	A	CPeg	03mo	subcult1	50mL	0.719	0	-	0	1	NA	1	yes
labA	Neocallimastix	B	CPeg	03mo	subcult1	50mL	0.623	0	-	0	1	NA	1	yes
labA	Neocallimastix	C	CPeg	03mo	subcult1	50mL	0.716	0	-	0	1	NA	1	yes
labA	Neocallimastix	A	CPgly	03mo	resus	50mL	0.756	0	-	0	2	NA	1	yes
labA	Neocallimastix	B	CPgly	03mo	resus	50mL	0.765	0	-	0	2	NA	1	yes
labA	Neocallimastix	C	CPgly	03mo	resus	50mL	0.795	0	-	0	2	NA	1	yes
labA	Neocallimastix	A	CPgly	03mo	subcult1	50mL	0.719	0	-	0	1	NA	1	yes
labA	Neocallimastix	B	CPgly	03mo	subcult1	50mL	0.714	0	-	0	1	NA	1	yes
labA	Neocallimastix	C	CPgly	03mo	subcult1	50mL	0.719	0	-	0	1	NA	1	yes
labA	Neocallimastix	A	LNPb	03mo	resus	50mL	0.725	0	-	0	1	NA	1	yes
labA	Neocallimastix	B	LNPb	03mo	resus	50mL	0.737	0	-	0	1	NA	1	yes
labA	Neocallimastix	C	LNPb	03mo	resus	50mL	0.715	0	-	0	1	NA	1	yes
labA	Neocallimastix	A	LNPb	03mo	resus	30mL	1.105	1	+	0	1	NA	0	no
labA	Neocallimastix	B	LNPb	03mo	resus	30mL	0.865	0	-	0	1	NA	1	yes
labA	Neocallimastix	C	LNPb	03mo	resus	30mL	0.625	0	-	0	1	NA	1	yes
labA	Neocallimastix	A	AP	03mo	resus	50mL	0.655	0	-	0	1	NA	1	yes
labA	Neocallimastix	B	AP	03mo	resus	50mL	0.641	0	-	0	1	NA	1	yes
labA	Neocallimastix	C	AP	03mo	resus	50mL	0.633	0	-	0	1	NA	1	yes
labA	Neocallimastix	A	AP	03mo	subcult1	50mL	0.626	0	-	0	1	NA	1	yes
labA	Neocallimastix	B	AP	03mo	subcult1	50mL	0.599	0	-	0	1	NA	1	yes
labA	Neocallimastix	C	AP	03mo	subcult1	50mL	0.628	0	-	0	1	NA	1	yes
labA	Neocallimastix	posA	controls	03mo	resus	50mL	1.21	1	+++	0	1	NA	0	no
labA	Neocallimastix	posB	controls	03mo	resus	50mL	1.02	1	+++	0	1	NA	0	no
labA	Neocallimastix	posC	controls	03mo	resus	50mL	1.26	1	+++	0	1	NA	0	no
labA	Neocallimastix	posA	controls	03mo	resus	30mL	1.46	1	+++	0	1	NA	0	no
labA	Neocallimastix	posB	controls	03mo	resus	30mL	1.38	1	+++	0	1	NA	0	no
labA	Neocallimastix	posC	controls	03mo	resus	30mL	1.49	1	++	0	1	NA	0	no
labA	Neocallimastix	posA	controls	03mo	subcult1	50mL	1.1	1	+++	0	1	NA	0	no
labA	Neocallimastix	posB	controls	03mo	subcult1	50mL	1.13	1	+++	0	1	NA	0	no
labA	Neocallimastix	posC	controls	03mo	subcult1	50mL	0.96	1	+++	0	1	NA	0	no
labA	Anaeromyces	A	LNPc	03mo	resus	50mL	0.174	0	-	0	0	NA	0	no
labA	Anaeromyces	B	LNPc	03mo	resus	50mL	0.187	0	-	0	0	NA	0	no
labA	Anaeromyces	C	LNPc	03mo	resus	50mL	0.143	0	-	0	0	NA	0	no
labA	Anaeromyces	A	LNPc	03mo	resus	30mL	0.038	0	-	0	0	NA	0	no
labA	Anaeromyces	B	LNPc	03mo	resus	30mL	0.022	0	-	0	0	NA	0	no
labA	Anaeromyces	A	CPeg	03mo	resus	50mL	0.21	0	-	1	0	NA	0	no
labA	Anaeromyces	B	CPeg	03mo	resus	50mL	0.226	0	-	0	0	NA	0	no
labA	Anaeromyces	C	CPeg	03mo	resus	50mL	0.215	0	-	0	0	NA	0	no
labA	Anaeromyces	A	CPgly	03mo	resus	50mL	0.198	0	-	0	0	NA	0	no
labA	Anaeromyces	B	CPgly	03mo	resus	50mL	0.197	0	-	0	0	NA	0	no
labA	Anaeromyces	C	CPgly	03mo	resus	50mL	0.205	0	-	0	0	NA	0	no
labA	Anaeromyces	A	LNPb	03mo	resus	50mL	0.186	0	-	0	0	NA	0	no
labA	Anaeromyces	B	LNPb	03mo	resus	50mL	0.185	0	-	0	0	NA	0	no
labA	Anaeromyces	C	LNPb	03mo	resus	50mL	0.201	0	-	0	0	NA	0	no
labA	Anaeromyces	A	LNPb	03mo	resus	30mL	0.008	0	-	0	0	NA	0	no
labA	Anaeromyces	B	LNPb	03mo	resus	30mL	0.033	0	-	0	0	NA	0	no
labA	Anaeromyces	C	LNPb	03mo	resus	30mL	0.008	0	-	0	0	NA	0	no
labA	Anaeromyces	A	AP	03mo	resus	50mL	0.262	0	-	0	0	NA	0	no
labA	Anaeromyces	B	AP	03mo	resus	50mL	0.258	0	-	0	0	NA	0	no
labA	Anaeromyces	C	AP	03mo	resus	50mL	0.21	0	-	0	0	NA	0	no
labA	Anaeromyces	posA	controls	03mo	resus	50mL	0.7	1	+++	0	0	NA	0	no
labA	Anaeromyces	posB	controls	03mo	resus	50mL	0.72	1	++	0	0	NA	0	no
labA	Anaeromyces	posC	controls	03mo	resus	50mL	0.83	1	+++	0	0	NA	0	no
labA	Anaeromyces	posA	controls	03mo	resus	30mL	1.32	1	+++	0	0	NA	0	no
labA	Anaeromyces	posB	controls	03mo	resus	30mL	1.29	1	+++	0	0	NA	0	no
labA	Anaeromyces	posC	controls	03mo	resus	30mL	1.28	1	++	0	0	NA	0	no
labA	Anaeromyces	posA	controls	03mo	subcult1	50mL	0.53	1	++	0	0	NA	0	no
labA	Anaeromyces	posB	controls	03mo	subcult1	50mL	0.48	1	+++	0	0	NA	0	no
labA	Anaeromyces	posC	controls	03mo	subcult1	50mL	0.57	1	+++	0	0	NA	0	no
labA	Caecomyces	A	LNPc	06mo	resus	50mL	0.47	1	+++	0	0	NA	0	no
labA	Caecomyces	B	LNPc	06mo	resus	50mL	0.45	1	+++	0	0	NA	0	no
labA	Caecomyces	C	LNPc	06mo	resus	50mL	0.45	1	+++	0	0	NA	0	no
labA	Caecomyces	A	LNPc	06mo	resus	30mL	0.48	1	++	0	0	NA	0	no
labA	Caecomyces	B	LNPc	06mo	resus	30mL	0.47	1	++	0	0	NA	0	no
labA	Caecomyces	C	LNPc	06mo	resus	30mL	0.45	1	++	0	0	NA	0	no
labA	Caecomyces	A	LNPc	06mo	subcult1	50mL	0.67	1	+++	0	0	NA	0	no
labA	Caecomyces	B	LNPc	06mo	subcult1	50mL	0.49	1	+++	0	0	NA	0	no
labA	Caecomyces	C	LNPc	06mo	subcult1	50mL	0.78	1	+++	0	0	NA	0	no
labA	Caecomyces	A	CPeg	06mo	resus	50mL	0.13	0	-	0	0	NA	0	no
labA	Caecomyces	B	CPeg	06mo	resus	50mL	0.13	0	-	0	0	NA	0	no
labA	Caecomyces	C	CPeg	06mo	resus	50mL	0.14	0	-	0	0	NA	0	no
labA	Caecomyces	A	CPgly	06mo	resus	50mL	0.5	1	++	0	0	NA	0	no
labA	Caecomyces	B	CPgly	06mo	resus	50mL	0.13	0	-	0.5	0	NA	0	no
labA	Caecomyces	C	CPgly	06mo	resus	50mL	0.52	1	++	0	0	NA	0	no
labA	Caecomyces	A	CPgly	06mo	subcult1	50mL	0.63	1	++	0	0	NA	0	no
labA	Caecomyces	C	CPgly	06mo	subcult1	50mL	0.64	1	++	0	0	NA	0	no
labA	Caecomyces	A	LNPb	06mo	resus	50mL	0.58	1	++	0	0	NA	0	no
labA	Caecomyces	B	LNPb	06mo	resus	50mL	0.57	1	++	0	0	NA	0	no
labA	Caecomyces	C	LNPb	06mo	resus	50mL	0.5	1	++	0	0	NA	0	no
labA	Caecomyces	A	LNPb	06mo	resus	30mL	1.42	1	++	0	0	NA	0	no
labA	Caecomyces	B	LNPb	06mo	resus	30mL	1.34	1	++	0	0	NA	0	no
labA	Caecomyces	C	LNPb	06mo	resus	30mL	0.5	1	+	0	0	NA	0	no
labA	Caecomyces	A	LNPb	06mo	subcult1	50mL	0.65	1	+++	0	0	NA	0	no
labA	Caecomyces	B	LNPb	06mo	subcult1	50mL	0.64	1	+++	0	0	NA	0	no
labA	Caecomyces	C	LNPb	06mo	subcult1	50mL	0.68	1	+++	0	0	NA	0	no
labA	Caecomyces	A	AP	06mo	resus	50mL	0.49	1	++	0	0	NA	0	no
labA	Caecomyces	B	AP	06mo	resus	50mL	0.45	1	++	0	0	NA	0	no
labA	Caecomyces	C	AP	06mo	resus	50mL	0.1	0	-	0	0	NA	0	no
labA	Caecomyces	A	AP	06mo	subcult1	50mL	0.52	1	++	0	0	NA	0	no
labA	Caecomyces	B	AP	06mo	subcult1	50mL	0.53	1	++	0	0	NA	0	no
labA	NC	negA	controls	06mo	resus	50mL	0.25	0	-	0	0	NA	0	no
labA	NC	negB	controls	06mo	resus	50mL	0.26	0	-	1	0	NA	0	no
labA	NC	negC	controls	06mo	resus	50mL	0.25	0	-	0	0	NA	0	no
labA	NC	negA	controls	06mo	resus	30mL	0.24	0	-	0	0	NA	0	no
labA	NC	negB	controls	06mo	resus	30mL	0.22	0	-	0	0	NA	0	no
labA	NC	negC	controls	06mo	resus	30mL	0.26	0	-	0	1	NA	0	no
labA	NC	negA	controls	06mo	subcult1	50mL	0.25	0	-	0	0	NA	0	no
labA	NC	negB	controls	06mo	subcult1	50mL	0.28	0	-	0	0	NA	0	no
labA	NC	negC	controls	06mo	subcult1	50mL	0.28	0	-	0	0	NA	0	no
labA	Caecomyces	posA	controls	06mo	resus	50mL	0.58	1	++	0	0	NA	0	no
labA	Caecomyces	posB	controls	06mo	resus	50mL	0.62	1	++	0	0	NA	0	no
labA	Caecomyces	posC	controls	06mo	resus	50mL	0.59	1	++	0	0	NA	0	no
labA	Caecomyces	posA	controls	06mo	resus	30mL	0.8	1	++	0	0	NA	0	no
labA	Caecomyces	posB	controls	06mo	resus	30mL	0.93	1	++	0	0	NA	0	no
labA	Caecomyces	posC	controls	06mo	resus	30mL	0.87	1	++	0	0	NA	0	no
labA	Caecomyces	posA	controls	06mo	subcult1	50mL	0.57	1	++	0	0	NA	0	no
labA	Caecomyces	posB	controls	06mo	subcult1	50mL	0.5	1	++	0	0	NA	0	no
labA	Caecomyces	posC	controls	06mo	subcult1	50mL	0.43	1	++	0	0	NA	0	no
labA	Neocallimastix	A	LNPc	06mo	resus	50mL	0.46	1	+++	0	1	NA	0	no
labA	Neocallimastix	B	LNPc	06mo	resus	50mL	0.47	1	+++	0	1	NA	0	no
labA	Neocallimastix	C	LNPc	06mo	resus	50mL	1.23	1	+++	0	1	NA	0	no
labA	Neocallimastix	A	LNPc	06mo	resus	30mL	1.12	1	++	0	1	NA	0	no
labA	Neocallimastix	B	LNPc	06mo	resus	30mL	1.39	1	+++	0	1	NA	0	no
labA	Neocallimastix	C	LNPc	06mo	resus	30mL	1.33	1	++	0	1	NA	0	no
labA	Neocallimastix	A	LNPc	06mo	subcult1	50mL	1.29	1	+++	0	1	NA	0	no
labA	Neocallimastix	B	LNPc	06mo	subcult1	50mL	1.27	1	+++	0	1	NA	0	no
labA	Neocallimastix	C	LNPc	06mo	subcult1	50mL	1.21	1	+++	0	1	NA	0	no
labA	Neocallimastix	A	CPeg	06mo	resus	50mL	0.48	0	-	0	1	NA	0	no
labA	Neocallimastix	B	CPeg	06mo	resus	50mL	0.5	0	-	0	1	NA	1	yes
labA	Neocallimastix	C	CPeg	06mo	resus	50mL	0.49	0	-	0	1	NA	0	no
labA	Neocallimastix	A	CPgly	06mo	resus	50mL	0.57	0	-	0	2	NA	1	yes
labA	Neocallimastix	B	CPgly	06mo	resus	50mL	0.59	0	-	0	2	NA	1	yes
labA	Neocallimastix	C	CPgly	06mo	resus	50mL	0.57	0	-	0	2	NA	1	yes
labA	Neocallimastix	A	LNPb	06mo	resus	50mL	0.42	1	+	0	1	NA	0	no
labA	Neocallimastix	B	LNPb	06mo	resus	50mL	1.24	1	++	0	1	NA	0	no
labA	Neocallimastix	C	LNPb	06mo	resus	50mL	0.47	0	-	0	1	NA	0	no
labA	Neocallimastix	A	LNPb	06mo	resus	30mL	1.42	1	++	0	1	NA	0	no
labA	Neocallimastix	B	LNPb	06mo	resus	30mL	1.34	1	++	0	1	NA	0	no
labA	Neocallimastix	C	LNPb	06mo	resus	30mL	0.5	0	-	0	1	NA	1	yes
labA	Neocallimastix	A	LNPb	06mo	subcult1	30mL	1.29	1	++	0	1	NA	0	no
labA	Neocallimastix	B	LNPb	06mo	subcult1	30mL	1.23	1	++	0	1	NA	0	no
labA	Neocallimastix	A	AP	06mo	resus	50mL	0.47	0	-	0	1	NA	0	no
labA	Neocallimastix	B	AP	06mo	resus	50mL	0.45	0	-	0	1	NA	0	no
labA	Neocallimastix	C	AP	06mo	resus	50mL	0.45	0	-	0	1	NA	0	no
labA	Neocallimastix	posA	controls	06mo	resus	50mL	1.42	1	+++	0	1	NA	0	no
labA	Neocallimastix	posB	controls	06mo	resus	50mL	1.38	1	+++	0	1	NA	0	no
labA	Neocallimastix	posC	controls	06mo	resus	50mL	1.26	1	+++	0	1	NA	0	no
labA	Neocallimastix	posA	controls	06mo	resus	30mL	1.52	1	+++	0	1	NA	0	no
labA	Neocallimastix	posB	controls	06mo	resus	30mL	1.4	1	+++	0	1	NA	0	no
labA	Neocallimastix	posC	controls	06mo	resus	30mL	1.57	1	++	0	1	NA	0	no
labA	Neocallimastix	posA	controls	06mo	subcult1	50mL	1.02	1	+++	0	1	NA	0	no
labA	Neocallimastix	posB	controls	06mo	subcult1	50mL	1.21	1	+++	0	1	NA	0	no
labA	Neocallimastix	posC	controls	06mo	subcult1	50mL	1.24	1	+++	0	1	NA	0	no
labA	Anaeromyces	A	LNPc	06mo	resus	50mL	0.33	0	-	0	0	NA	0	no
labA	Anaeromyces	B	LNPc	06mo	resus	50mL	0.3	0	-	0	0	NA	0	no
labA	Anaeromyces	C	LNPc	06mo	resus	50mL	0.11	0	-	0	0	NA	0	no
labA	Anaeromyces	A	LNPc	06mo	resus	30mL	0.27	1	+	0	1	NA	0	no
labA	Anaeromyces	B	LNPc	06mo	resus	30mL	0.65	1	+	0	0	NA	0	no
labA	Anaeromyces	C	LNPc	06mo	resus	30mL	0.43	1	+	0	0	NA	0	no
labA	Anaeromyces	A	LNPc	06mo	subcult1	50mL	0.58	1	++	0	0	NA	0	no
labA	Anaeromyces	B	LNPc	06mo	subcult1	50mL	0.77	1	++	0	0	NA	0	no
labA	Anaeromyces	C	LNPc	06mo	subcult1	50mL	0.98	1	++	0	0	NA	0	no
labA	Anaeromyces	A	CPeg	06mo	resus	50mL	0.088	0	-	0.5	0	NA	0	no
labA	Anaeromyces	B	CPeg	06mo	resus	50mL	0.098	0	-	1	0	NA	0	no
labA	Anaeromyces	C	CPeg	06mo	resus	50mL	0.089	0	-	1	0	NA	0	no
labA	Anaeromyces	A	CPgly	06mo	resus	50mL	0.1	0	-	0	0	NA	0	no
labA	Anaeromyces	B	CPgly	06mo	resus	50mL	0.11	0	-	0	0	NA	0	no
labA	Anaeromyces	C	CPgly	06mo	resus	50mL	0.1	0	-	0	0	NA	0	no
labA	Anaeromyces	A	LNPb	06mo	resus	50mL	0.11	0	-	0	0	NA	0	no
labA	Anaeromyces	B	LNPb	06mo	resus	50mL	0.12	0	-	0	0	NA	0	no
labA	Anaeromyces	C	LNPb	06mo	resus	50mL	0.22	0	-	0	0	NA	0	no
labA	Anaeromyces	A	LNPb	06mo	resus	30mL	0.5	0	-	0	0	NA	0	no
labA	Anaeromyces	B	LNPb	06mo	resus	30mL	0.068	0	-	0	0	NA	0	no
labA	Anaeromyces	C	LNPb	06mo	resus	30mL	0.57	0	-	0	0	NA	0	no
labA	Anaeromyces	A	AP	06mo	resus	50mL	0.1	0	-	0	0	NA	0	no
labA	Anaeromyces	B	AP	06mo	resus	50mL	0.11	0	-	1	0	NA	0	no
labA	Anaeromyces	C	AP	06mo	resus	50mL	0.11	0	-	0	0	NA	0	no
labA	Anaeromyces	posA	controls	06mo	resus	50mL	0.57	1	+++	0	0	NA	0	no
labA	Anaeromyces	posB	controls	06mo	resus	50mL	0.83	1	++	0	0	NA	0	no
labA	Anaeromyces	posC	controls	06mo	resus	50mL	0.81	1	+++	0	0	NA	0	no
labA	Anaeromyces	posA	controls	06mo	resus	30mL	1.38	1	+++	0	0	NA	0	no
labA	Anaeromyces	posB	controls	06mo	resus	30mL	1.21	1	+++	0	0	NA	0	no
labA	Anaeromyces	posC	controls	06mo	resus	30mL	1.15	1	++	0	0	NA	0	no
labA	Anaeromyces	posA	controls	06mo	subcult1	50mL	0.51	1	+	0	0	NA	0	no
labA	Anaeromyces	posB	controls	06mo	subcult1	50mL	0.49	1	+++	0	0	NA	0	no
labA	Anaeromyces	posC	controls	06mo	subcult1	50mL	0.46	1	+++	0	0	NA	0	no
labA	Caecomyces	A	LNPc	09mo	resus	50mL	0.33	1	+++	0	0	NA	0	no
labA	Caecomyces	B	LNPc	09mo	resus	50mL	0.34	1	+++	0	0	NA	0	no
labA	Caecomyces	C	LNPc	09mo	resus	50mL	0.32	0	-	0	0	NA	0	no
labA	Caecomyces	A	LNPc	09mo	resus	30mL	0.13	1	++	0	0	NA	0	no
labA	Caecomyces	B	LNPc	09mo	resus	30mL	0.16	1	++	0	0	NA	0	no
labA	Caecomyces	C	LNPc	09mo	resus	30mL	0.17	0	-	0	0	NA	0	no
labA	Caecomyces	A	LNPc	09mo	subcult1	50mL	0.92	1	+++	0	0	NA	0	no
labA	Caecomyces	B	LNPc	09mo	subcult1	50mL	0.94	1	+++	0	0	NA	0	no
labA	Caecomyces	A	CPeg	09mo	resus	50mL	0.311	0	-	0	0	NA	0	no
labA	Caecomyces	B	CPeg	09mo	resus	50mL	0.34	0	-	0	0	NA	0	no
labA	Caecomyces	C	CPeg	09mo	resus	50mL	0.321	0	-	0	0	NA	0	no
labA	Caecomyces	A	CPgly	09mo	resus	50mL	0.33	0	-	0	0	NA	0	no
labA	Caecomyces	B	CPgly	09mo	resus	50mL	0.33	0	-	0	0	NA	0	no
labA	Caecomyces	C	CPgly	09mo	resus	50mL	0.27	1	++	0	0	NA	0	no
labA	Caecomyces	C	CPgly	09mo	subcult1	50mL	0.24	1	++	0	0	NA	0	no
labA	Caecomyces	A	LNPb	09mo	resus	50mL	0.29	1	++	0	0	NA	0	no
labA	Caecomyces	B	LNPb	09mo	resus	50mL	0.31	1	++	0	0	NA	0	no
labA	Caecomyces	C	LNPb	09mo	resus	50mL	0.29	1	++	0	0	NA	0	no
labA	Caecomyces	A	LNPb	09mo	resus	30mL	0.18	1	+	0	0	NA	0	no
labA	Caecomyces	B	LNPb	09mo	resus	30mL	0.17	1	+	0	0	NA	0	no
labA	Caecomyces	C	LNPb	09mo	resus	30mL	0.18	1	+	0	0	NA	0	no
labA	Caecomyces	A	LNPb	09mo	subcult1	50mL	0.91	1	+++	0	0	NA	0	no
labA	Caecomyces	B	LNPb	09mo	subcult1	50mL	0.88	1	+++	0	0	NA	0	no
labA	Caecomyces	C	LNPb	09mo	subcult1	50mL	0.92	1	+++	0	0	NA	0	no
labA	Caecomyces	A	AP	09mo	resus	50mL	0.25	0	-	0	0	NA	0	no
labA	Caecomyces	B	AP	09mo	resus	50mL	0.28	0	-	0	0	NA	0	no
labA	Caecomyces	C	AP	09mo	resus	50mL	0.28	0	-	0	0	NA	0	no
labA	NC	negA	controls	09mo	resus	50mL	0.24	0	-	0	0	NA	0	no
labA	NC	negB	controls	09mo	resus	50mL	0.26	0	-	1	0	NA	0	no
labA	NC	negC	controls	09mo	resus	50mL	0.3	0	-	0	0	NA	0	no
labA	NC	negA	controls	09mo	resus	30mL	0.3	0	-	0	0	NA	0	no
labA	NC	negB	controls	09mo	resus	30mL	0.27	0	-	0	0	NA	0	no
labA	NC	negC	controls	09mo	resus	30mL	0.28	0	-	0	1	NA	0	no
labA	NC	negA	controls	09mo	subcult1	50mL	0.3	0	-	0	0	NA	0	no
labA	NC	negB	controls	09mo	subcult1	50mL	0.26	0	-	0	0	NA	0	no
labA	NC	negC	controls	09mo	subcult1	50mL	0.23	0	-	0	0	NA	0	no
labA	Caecomyces	posA	controls	09mo	resus	50mL	0.39	1	++	0	0	NA	0	no
labA	Caecomyces	posB	controls	09mo	resus	50mL	0.37	1	++	0	0	NA	0	no
labA	Caecomyces	posC	controls	09mo	resus	50mL	0.37	1	++	0	0	NA	0	no
labA	Caecomyces	posA	controls	09mo	resus	30mL	0.59	1	++	0	0	NA	0	no
labA	Caecomyces	posB	controls	09mo	resus	30mL	0.571	1	++	0	0	NA	0	no
labA	Caecomyces	posC	controls	09mo	resus	30mL	0.319	1	++	0	0	NA	0	no
labA	Caecomyces	posA	controls	09mo	subcult1	50mL	0.37	1	++	0	0	NA	0	no
labA	Caecomyces	posB	controls	09mo	subcult1	50mL	0.244	1	++	0	0	NA	0	no
labA	Caecomyces	posC	controls	09mo	subcult1	50mL	0.264	1	++	0	0	NA	0	no
labA	Neocallimastix	A	LNPc	09mo	resus	50mL	0.369	1	+++	0	0	NA	0	no
labA	Neocallimastix	B	LNPc	09mo	resus	50mL	1.12	1	+++	0	0	NA	0	no
labA	Neocallimastix	C	LNPc	09mo	resus	50mL	0.358	1	+++	0	0	NA	0	no
labA	Neocallimastix	A	LNPc	09mo	resus	30mL	1.087	1	++	0	0	NA	0	no
labA	Neocallimastix	B	LNPc	09mo	resus	30mL	1.011	1	+++	0	0	NA	0	no
labA	Neocallimastix	C	LNPc	09mo	resus	30mL	0.009	1	++	0	0	NA	0	no
labA	Neocallimastix	A	LNPc	09mo	subcult1	50mL	1.33	1	+++	0	0	NA	0	no
labA	Neocallimastix	B	LNPc	09mo	subcult1	50mL	1.59	1	+++	0	0	NA	0	no
labA	Neocallimastix	C	LNPc	09mo	subcult1	50mL	1.48	1	+++	0	0	NA	0	no
labA	Neocallimastix	A	CPeg	09mo	resus	50mL	0.84	0	-	0	1	NA	1	yes
labA	Neocallimastix	B	CPeg	09mo	resus	50mL	0.86	0	-	0	1	NA	1	yes
labA	Neocallimastix	C	CPeg	09mo	resus	50mL	0.85	0	-	0	1	NA	1	yes
labA	Neocallimastix	A	CPgly	09mo	resus	50mL	0.937	0	-	0	2	NA	1	yes
labA	Neocallimastix	B	CPgly	09mo	resus	50mL	0.951	0	-	0	2	NA	1	yes
labA	Neocallimastix	C	CPgly	09mo	resus	50mL	0.966	0	-	0	2	NA	1	yes
labA	Neocallimastix	A	LNPb	09mo	resus	50mL	0.356	0	-	0	1	NA	0	no
labA	Neocallimastix	B	LNPb	09mo	resus	50mL	0.39	0	-	0	1	NA	0	no
labA	Neocallimastix	C	LNPb	09mo	resus	50mL	0.36	0	-	0	1	NA	0	no
labA	Neocallimastix	A	LNPb	09mo	resus	30mL	0.249	0	-	0	1	NA	0	no
labA	Neocallimastix	B	LNPb	09mo	resus	30mL	0.231	0	-	0	1	NA	0	no
labA	Neocallimastix	C	LNPb	09mo	resus	30mL	0.255	0	-	0	1	NA	0	no
labA	Neocallimastix	A	AP	09mo	resus	50mL	0.731	0	-	0	1	NA	1	yes
labA	Neocallimastix	B	AP	09mo	resus	50mL	0.705	0	-	0	1	NA	1	yes
labA	Neocallimastix	C	AP	09mo	resus	50mL	0.75	0	-	0	1	NA	1	yes
labA	Neocallimastix	posA	controls	09mo	resus	50mL	1.63	1	+++	0	1	NA	0	no
labA	Neocallimastix	posB	controls	09mo	resus	50mL	1.57	1	+++	0	1	NA	0	no
labA	Neocallimastix	posC	controls	09mo	resus	50mL	1.62	1	+++	0	1	NA	0	no
labA	Neocallimastix	posA	controls	09mo	resus	30mL	0.876	1	+++	0	1	NA	0	no
labA	Neocallimastix	posB	controls	09mo	resus	30mL	0.96	1	+++	0	1	NA	0	no
labA	Neocallimastix	posC	controls	09mo	resus	30mL	0.914	1	++	0	1	NA	0	no
labA	Neocallimastix	posA	controls	09mo	subcult1	50mL	1.67	1	+++	0	1	NA	0	no
labA	Neocallimastix	posB	controls	09mo	subcult1	50mL	1.59	1	+++	0	1	NA	0	no
labA	Neocallimastix	posC	controls	09mo	subcult1	50mL	1.64	1	+++	0	1	NA	0	no
labA	Anaeromyces	A	LNPc	09mo	resus	50mL	0.232	0	-	0	0	NA	0	no
labA	Anaeromyces	B	LNPc	09mo	resus	50mL	0.204	0	-	0	0	NA	0	no
labA	Anaeromyces	C	LNPc	09mo	resus	50mL	0.229	1	++	0	0	NA	0	no
labA	Anaeromyces	A	LNPc	09mo	resus	30mL	0.068	0	-	0	1	NA	0	no
labA	Anaeromyces	B	LNPc	09mo	resus	30mL	0.072	0	-	0	0	NA	0	no
labA	Anaeromyces	C	LNPc	09mo	resus	30mL	0.267	1	+	0	0	NA	0	no
labA	Anaeromyces	A	LNPc	09mo	subcult1	50mL	0.884	1	++	0	0	NA	0	no
labA	Anaeromyces	A	CPeg	09mo	resus	50mL	0.321	0	-	1	0	NA	0	no
labA	Anaeromyces	B	CPeg	09mo	resus	50mL	0.296	0	-	0	0	NA	0	no
labA	Anaeromyces	C	CPeg	09mo	resus	50mL	0.305	0	-	0	0	NA	0	no
labA	Anaeromyces	A	CPgly	09mo	resus	50mL	0.283	0	-	0	0	NA	0	no
labA	Anaeromyces	B	CPgly	09mo	resus	50mL	0.278	1	~	0	0	NA	0	no
labA	Anaeromyces	C	CPgly	09mo	resus	50mL	0.293	0	-	0	0	NA	0	no
labA	Anaeromyces	C	CPgly	09mo	subcult1	50mL	0.224	0	-	0	0	NA	0	no
labA	Anaeromyces	A	LNPb	09mo	resus	50mL	0.229	0	-	0	0	NA	0	no
labA	Anaeromyces	B	LNPb	09mo	resus	50mL	0.224	0	-	0	0	NA	0	no
labA	Anaeromyces	C	LNPb	09mo	resus	50mL	0.221	0	-	0	0	NA	0	no
labA	Anaeromyces	A	LNPb	09mo	resus	30mL	0.052	0	-	0	0	NA	0	no
labA	Anaeromyces	B	LNPb	09mo	resus	30mL	0.057	0	-	0	0	NA	0	no
labA	Anaeromyces	C	LNPb	09mo	resus	30mL	0.056	0	-	0	0	NA	0	no
labA	Anaeromyces	A	AP	09mo	resus	50mL	0.288	0	-	0	0	NA	0	no
labA	Anaeromyces	B	AP	09mo	resus	50mL	0.285	0	-	0	0	NA	0	no
labA	Anaeromyces	C	AP	09mo	resus	50mL	0.267	0	-	0	0	NA	0	no
labA	Anaeromyces	posA	controls	09mo	resus	50mL	1.17	1	+++	0	0	NA	0	no
labA	Anaeromyces	posB	controls	09mo	resus	50mL	0.87	1	++	0	0	NA	0	no
labA	Anaeromyces	posC	controls	09mo	resus	50mL	0.84	1	+++	0	0	NA	0	no
labA	Anaeromyces	posA	controls	09mo	resus	30mL	1.25	1	+++	0	0	NA	0	no
labA	Anaeromyces	posB	controls	09mo	resus	30mL	1.23	1	+++	0	0	NA	0	no
labA	Anaeromyces	posC	controls	09mo	resus	30mL	1.4	1	++	0	0	NA	0	no
labA	Anaeromyces	posA	controls	09mo	subcult1	50mL	0.702	1	++	0	0	NA	0	no
labA	Anaeromyces	posB	controls	09mo	subcult1	50mL	0.723	1	+++	0	0	NA	0	no
labA	Anaeromyces	posC	controls	09mo	subcult1	50mL	0.974	1	+++	0	0	NA	0	no
labA	Caecomyces	A	LNPc	12mo	resus	50mL	0.49	1	+++	0	0	NA	0	no
labA	Caecomyces	B	LNPc	12mo	resus	50mL	0.38	1	+++	0	0	NA	0	no
labA	Caecomyces	C	LNPc	12mo	resus	50mL	0.49	1	+++	0	0	NA	0	no
labA	Caecomyces	A	LNPc	12mo	resus	30mL	0.45	1	++	0	0	NA	0	no
labA	Caecomyces	B	LNPc	12mo	resus	30mL	0.46	1	++	0	0	NA	0	no
labA	Caecomyces	C	LNPc	12mo	resus	30mL	0.49	1	++	0	0	NA	0	no
labA	Caecomyces	A	LNPc	12mo	subcult1	50mL	0.52	1	+++	0	0	NA	0	no
labA	Caecomyces	B	LNPc	12mo	subcult1	50mL	0.57	1	+++	0	0	NA	0	no
labA	Caecomyces	C	LNPc	12mo	subcult1	50mL	0.59	1	+++	0	0	NA	0	no
labA	Caecomyces	A	CPeg	12mo	resus	50mL	0.17	0	-	0	0	NA	0	no
labA	Caecomyces	B	CPeg	12mo	resus	50mL	0.15	0	-	0	0	NA	0	no
labA	Caecomyces	C	CPeg	12mo	resus	50mL	0.16	0	-	0	0	NA	0	no
labA	Caecomyces	A	CPgly	12mo	resus	50mL	0.28	1	+	0	0	NA	0	no
labA	Caecomyces	B	CPgly	12mo	resus	50mL	0.24	0	-	0	0	NA	0	no
labA	Caecomyces	C	CPgly	12mo	resus	50mL	0.22	1	++	0	0	NA	0	no
labA	Caecomyces	A	CPgly	12mo	subcult1	50mL	0.1	0	-	0	0	NA	0	no
labA	Caecomyces	C	CPgly	12mo	subcult1	50mL	0.77	1	++	0	0	NA	0	no
labA	Caecomyces	A	LNPb	12mo	resus	50mL	0.55	1	++	0	0	NA	0	no
labA	Caecomyces	B	LNPb	12mo	resus	50mL	0.56	1	++	0	0	NA	0	no
labA	Caecomyces	C	LNPb	12mo	resus	50mL	0.52	1	++	0	0	NA	0	no
labA	Caecomyces	A	LNPb	12mo	resus	30mL	0.45	1	+	0	0	NA	0	no
labA	Caecomyces	B	LNPb	12mo	resus	30mL	0.57	1	+	0	0	NA	0	no
labA	Caecomyces	C	LNPb	12mo	resus	30mL	0.47	1	+	0	0	NA	0	no
labA	Caecomyces	A	LNPb	12mo	subcult1	50mL	0.61	1	+++	0	0	NA	0	no
labA	Caecomyces	B	LNPb	12mo	subcult1	50mL	0.72	1	+++	0	0	NA	0	no
labA	Caecomyces	C	LNPb	12mo	subcult1	50mL	0.7	1	+++	0	0	NA	0	no
labA	Caecomyces	A	AP	12mo	resus	50mL	0.14	0	-	0	0	NA	0	no
labA	Caecomyces	B	AP	12mo	resus	50mL	0.14	0	-	0	0	NA	0	no
labA	Caecomyces	C	AP	12mo	resus	50mL	0.14	0	-	0	0	NA	0	no
labA	NC	negA	controls	12mo	resus	50mL	0.27	0	-	1	0	NA	0	no
labA	NC	negB	controls	12mo	resus	50mL	0.22	0	-	0	0	NA	0	no
labA	NC	negC	controls	12mo	resus	50mL	0.28	0	-	0	0	NA	0	no
labA	NC	negA	controls	12mo	resus	30mL	0.3	0	-	1	0	NA	0	no
labA	NC	negB	controls	12mo	resus	30mL	0.33	0	-	0	0	NA	0	no
labA	NC	negC	controls	12mo	resus	30mL	0.33	0	-	0	0	NA	0	no
labA	NC	negA	controls	12mo	subcult1	50mL	0.09	0	-	0	0	NA	0	no
labA	NC	negB	controls	12mo	subcult1	50mL	0.09	0	-	0	0	NA	0	no
labA	NC	negC	controls	12mo	subcult1	50mL	0.11	0	-	0	0	NA	0	no
labA	Caecomyces	posA	controls	12mo	resus	50mL	0.74	1	++	0	0	NA	0	no
labA	Caecomyces	posB	controls	12mo	resus	50mL	0.82	1	++	0	0	NA	0	no
labA	Caecomyces	posC	controls	12mo	resus	50mL	0.79	1	+++	0	0	NA	0	no
labA	Caecomyces	posA	controls	12mo	resus	30mL	0.93	1	+++	0	0	NA	0	no
labA	Caecomyces	posB	controls	12mo	resus	30mL	0.95	1	+++	0	0	NA	0	no
labA	Caecomyces	posC	controls	12mo	resus	30mL	0.92	1	+++	0	0	NA	0	no
labA	Caecomyces	posA	controls	12mo	subcult1	50mL	0.75	1	+++	0	0	NA	0	no
labA	Caecomyces	posB	controls	12mo	subcult1	50mL	0.72	1	+++	0	0	NA	0	no
labA	Caecomyces	posC	controls	12mo	subcult1	50mL	0.78	1	+++	0	0	NA	0	no
labA	Neocallimastix	A	LNPc	12mo	resus	50mL	0.48	0	-	0	1	NA	0	no
labA	Neocallimastix	B	LNPc	12mo	resus	50mL	1.15	1	+++	0	1	NA	0	no
labA	Neocallimastix	C	LNPc	12mo	resus	50mL	0.481	1	+++	0	1	NA	0	no
labA	Neocallimastix	A	LNPc	12mo	resus	30mL	0.448	0	-	0	1	NA	0	no
labA	Neocallimastix	B	LNPc	12mo	resus	30mL	1.001	1	+++	0	1	NA	0	no
labA	Neocallimastix	C	LNPc	12mo	resus	30mL	1.023	1	++	0	1	NA	0	no
labA	Neocallimastix	B	LNPc	12mo	subcult1	50mL	1.556	1	+++	0	1	NA	0	no
labA	Neocallimastix	C	LNPc	12mo	subcult1	50mL	0.152	1	+	0	1	NA	0	no
labA	Neocallimastix	A	CPeg	12mo	resus	50mL	0.53	0	-	0	1	NA	1	yes
labA	Neocallimastix	B	CPeg	12mo	resus	50mL	0.54	0	-	0	1	NA	1	yes
labA	Neocallimastix	C	CPeg	12mo	resus	50mL	0.53	0	-	0	1	NA	1	yes
labA	Neocallimastix	A	CPeg	12mo	subcult1	50mL	0.477	0	-	0	1	NA	0	no
labA	Neocallimastix	B	CPeg	12mo	subcult1	50mL	0.515	0	-	0	1	NA	1	yes
labA	Neocallimastix	C	CPeg	12mo	subcult1	50mL	0.522	0	-	0	1	NA	1	yes
labA	Neocallimastix	A	CPgly	12mo	resus	50mL	0.569	0	-	0	1	NA	1	yes
labA	Neocallimastix	B	CPgly	12mo	resus	50mL	0.587	0	-	0	1	NA	1	yes
labA	Neocallimastix	C	CPgly	12mo	resus	50mL	0.594	0	-	0	1	NA	1	yes
labA	Neocallimastix	A	CPgly	12mo	subcult1	50mL	0.536	0	-	0	1	NA	1	yes
labA	Neocallimastix	B	CPgly	12mo	subcult1	50mL	0.55	0	-	0	1	NA	1	yes
labA	Neocallimastix	C	CPgly	12mo	subcult1	50mL	0.52	0	-	0	1	NA	1	yes
labA	Neocallimastix	A	LNPb	12mo	resus	50mL	0.438	0	-	0	1	NA	0	no
labA	Neocallimastix	B	LNPb	12mo	resus	50mL	0.431	0	-	0	1	NA	0	no
labA	Neocallimastix	C	LNPb	12mo	resus	50mL	0.437	0	-	0	1	NA	0	no
labA	Neocallimastix	A	LNPb	12mo	resus	30mL	0.48	0	-	0	1	NA	0	no
labA	Neocallimastix	B	LNPb	12mo	resus	30mL	0.488	0	-	0	1	NA	0	no
labA	Neocallimastix	C	LNPb	12mo	resus	30mL	1.286	1	+++	0	1	NA	1	yes
labA	Neocallimastix	A	AP	12mo	resus	50mL	0.545	0	-	0	1	NA	1	yes
labA	Neocallimastix	B	AP	12mo	resus	50mL	0.534	0	-	0	1	NA	1	yes
labA	Neocallimastix	C	AP	12mo	resus	50mL	0.533	0	-	0	1	NA	1	yes
labA	Neocallimastix	posA	controls	12mo	resus	50mL	0.55	1	+	0	1	NA	0	no
labA	Neocallimastix	posB	controls	12mo	resus	50mL	1.47	1	+++	0	1	NA	0	no
labA	Neocallimastix	posC	controls	12mo	resus	50mL	0.71	1	++	0	1	NA	0	no
labA	Neocallimastix	posA	controls	12mo	resus	30mL	1.4	1	+++	0	1	NA	0	no
labA	Neocallimastix	posB	controls	12mo	resus	30mL	0.78	1	++	0	1	NA	0	no
labA	Neocallimastix	posC	controls	12mo	resus	30mL	1.73	1	+++	0	1	NA	0	no
labA	Neocallimastix	posA	controls	12mo	subcult1	50mL	0.97	1	+++	0	1	NA	0	no
labA	Neocallimastix	posB	controls	12mo	subcult1	50mL	0.03	1	++	0	1	NA	0	no
labA	Neocallimastix	posC	controls	12mo	subcult1	50mL	1.55	1	+++	0	1	NA	0	no
labA	Anaeromyces	A	LNPc	12mo	resus	50mL	0.066	0	-	0	0	NA	0	no
labA	Anaeromyces	B	LNPc	12mo	resus	50mL	0.08	0	-	0	0	NA	0	no
labA	Anaeromyces	C	LNPc	12mo	resus	50mL	0.075	0	-	0	0	NA	0	no
labA	Anaeromyces	A	LNPc	12mo	resus	30mL	0.037	0	-	0	1	NA	0	no
labA	Anaeromyces	B	LNPc	12mo	resus	30mL	0.054	0	-	0	0	NA	0	no
labA	Anaeromyces	C	LNPc	12mo	resus	30mL	0.032	0	-	0	0	NA	0	no
labA	Anaeromyces	A	CPeg	12mo	resus	50mL	0.15	0	-	0	0	NA	0	no
labA	Anaeromyces	B	CPeg	12mo	resus	50mL	0.142	0	-	0	0	NA	0	no
labA	Anaeromyces	C	CPeg	12mo	resus	50mL	0.15	0	-	0	0	NA	0	no
labA	Anaeromyces	A	CPgly	12mo	resus	50mL	0.151	0	-	0	0	NA	0	no
labA	Anaeromyces	B	CPgly	12mo	resus	50mL	0.248	0	-	0	0	NA	0	no
labA	Anaeromyces	C	CPgly	12mo	resus	50mL	0.152	0	-	0	0	NA	0	no
labA	Anaeromyces	A	LNPb	12mo	resus	50mL	0.164	0	-	0	0	NA	0	no
labA	Anaeromyces	B	LNPb	12mo	resus	50mL	0.077	0	-	0	0	NA	0	no
labA	Anaeromyces	C	LNPb	12mo	resus	50mL	0.092	0	-	0	0	NA	0	no
labA	Anaeromyces	A	LNPb	12mo	resus	30mL	0.075	0	-	0	0	NA	0	no
labA	Anaeromyces	B	LNPb	12mo	resus	30mL	0.085	0	-	0	0	NA	0	no
labA	Anaeromyces	C	LNPb	12mo	resus	30mL	0.048	0	-	0	0	NA	0	no
labA	Anaeromyces	A	AP	12mo	resus	50mL	0.12	0	-	0	0	NA	0	no
labA	Anaeromyces	B	AP	12mo	resus	50mL	0.131	0	-	0	0	NA	0	no
labA	Anaeromyces	C	AP	12mo	resus	50mL	0.124	0	-	0	0	NA	0	no
labA	Anaeromyces	posA	controls	12mo	resus	50mL	0.43	1	++	0	0	NA	0	no
labA	Anaeromyces	posB	controls	12mo	resus	50mL	1.05	1	++	0	0	NA	0	no
labA	Anaeromyces	posC	controls	12mo	resus	50mL	1.13	1	+++	0	0	NA	0	no
labA	Anaeromyces	posA	controls	12mo	resus	30mL	1.5	1	+++	0	0	NA	0	no
labA	Anaeromyces	posB	controls	12mo	resus	30mL	0.28	1	+	0	0	NA	0	no
labA	Anaeromyces	posC	controls	12mo	resus	30mL	1.31	1	++	0	0	NA	0	no
labA	Anaeromyces	posA	controls	12mo	subcult1	50mL	0.96	1	++	0	0	NA	0	no
labA	Anaeromyces	posB	controls	12mo	subcult1	50mL	1	1	++	0	0	NA	0	no
labA	Anaeromyces	posC	controls	12mo	subcult1	50mL	1.11	1	+++	0	0	NA	0	no
labB	Caecomyces	A	LNPc	01week	resus	50mL	0.347	1	~	0	1	0	0	no
labB	Caecomyces	B	LNPc	01week	resus	50mL	0.312	1	~	0	0	0	0	no
labB	Caecomyces	C	LNPc	01week	resus	50mL	0.35	0	-	0	0	0	0	no
labB	Caecomyces	A	LNPc	01week	resus	30mL	0.249	0	-	0	0	0.5	0	no
labB	Caecomyces	B	LNPc	01week	resus	30mL	0.258	1	~	0	0.5	0	0	no
labB	Caecomyces	C	LNPc	01week	resus	30mL	0.23	1	~	0	0.5	0	0	no
labB	Caecomyces	A	CPeg	01week	resus	50mL	0.275	1	++	0	0.5	2	0	no
labB	Caecomyces	B	CPeg	01week	resus	50mL	0.292	1	+	0	0.5	1	0	no
labB	Caecomyces	C	CPeg	01week	resus	50mL	0.332	1	+	0.5	0.5	1	0	no
labB	Caecomyces	A	CPeg	01week	resus	30mL	0.1663	1	+	0	0	NA	0	no
labB	Caecomyces	B	CPeg	01week	resus	30mL	0.25	1	+	0	0	NA	0	no
labB	Caecomyces	C	CPeg	01week	resus	30mL	0.1692	1	+	0	0	NA	0	no
labB	Caecomyces	A	CPgly	01week	resus	50mL	0.249	1	+	0	1	1	0	no
labB	Caecomyces	B	CPgly	01week	resus	50mL	0.252	1	~	0	0	0.5	0	no
labB	Caecomyces	C	CPgly	01week	resus	50mL	0.252	1	~	0	0	0.5	0	no
labB	Caecomyces	A	CPgly	01week	resus	30mL	0.1322	1	+	0	0	NA	0	no
labB	Caecomyces	B	CPgly	01week	resus	30mL	0.1829	1	+	0	0	NA	0	no
labB	Caecomyces	C	CPgly	01week	resus	30mL	0.1815	1	+	0	0	NA	0	no
labB	Caecomyces	A	AP	01week	resus	50mL	0.345	0	-	0	1	0	0	no
labB	Caecomyces	B	AP	01week	resus	50mL	0.37	0	-	0	1	0	0	no
labB	Caecomyces	C	AP	01week	resus	50mL	0.298	0	-	0	1	0	0	no
labB	Caecomyces	A	LNPc	01week	subcult1	50mL	0.257	0	-	0	0	0	0	no
labB	Caecomyces	B	LNPc	01week	subcult1	50mL	0.363	0	-	0	0	0	0	no
labB	Caecomyces	C	LNPc	01week	subcult1	50mL	0.339	0	-	0	0	0	0	no
labB	Caecomyces	A	CPeg	01week	subcult1	50mL	0.79	1	++	0	0	NA	0	no
labB	Caecomyces	B	CPeg	01week	subcult1	50mL	0.896	1	++	0	0	NA	0	no
labB	Caecomyces	C	CPeg	01week	subcult1	50mL	0.799	1	+++	0	0	NA	0	no
labB	Caecomyces	A	CPgly	01week	subcult1	50mL	0.248	0	-	0	0	0	0	no
labB	Caecomyces	B	CPgly	01week	subcult1	50mL	0.302	0	-	0	0	0	0	no
labB	Caecomyces	C	CPgly	01week	subcult1	50mL	0.318	0	-	0	0	0	0	no
labB	Caecomyces	A	AP	01week	subcult1	50mL	0.275	1	~	0	0	0.5	0	no
labB	Caecomyces	B	AP	01week	subcult1	50mL	0.329	0	-	0	0	0	0	no
labB	Caecomyces	C	AP	01week	subcult1	50mL	0.512	1	+++	0	0	NA	0	no
labB	Caecomyces	A	LNPc	03mo	resus	50mL	0.309	0	-	0.5	0	0	0	no
labB	Caecomyces	B	LNPc	03mo	resus	50mL	0.267	0	-	0	0	0	0	no
labB	Caecomyces	C	LNPc	03mo	resus	50mL	0.289	0	-	0.5	0	0	0	no
labB	Caecomyces	A	LNPc	03mo	resus	30mL	0.21	1	~	0	0	0.5	0	no
labB	Caecomyces	B	LNPc	03mo	resus	30mL	0.269	1	~	0	0	0.5	0	no
labB	Caecomyces	C	LNPc	03mo	resus	30mL	0.201	1	~	0	0	0.5	0	no
labB	Caecomyces	A	CPeg	03mo	resus	50mL	0.407	1	+++	1	0	NA	0	no
labB	Caecomyces	B	CPeg	03mo	resus	50mL	0.245	1	+	0	0	1	0	no
labB	Caecomyces	C	CPeg	03mo	resus	50mL	0.248	1	+	0	0	1	0	no
labB	Caecomyces	A	CPgly	03mo	resus	50mL	0.266	1	+	0	0	1	0	no
labB	Caecomyces	B	CPgly	03mo	resus	50mL	0.242	1	+	0	0	1	0	no
labB	Caecomyces	C	CPgly	03mo	resus	50mL	0.251	1	+	0.5	0	1	0	no
labB	Caecomyces	A	AP	03mo	resus	50mL	0.229	0	-	0	0	0	0	no
labB	Caecomyces	B	AP	03mo	resus	50mL	0.226	0	-	0.5	0.5	0	0	no
labB	Caecomyces	C	AP	03mo	resus	50mL	0.307	0	-	0	0	0	0	no
labB	Caecomyces	A	LNPc	03mo	subcult1	50mL	0.293	0	-	0	0	0	0	no
labB	Caecomyces	B	LNPc	03mo	subcult1	50mL	0.311	0	-	0	0	0	0	no
labB	Caecomyces	C	LNPc	03mo	subcult1	50mL	0.717	1	+++	0	0	3	0	no
labB	Caecomyces	A	CPeg	03mo	subcult1	50mL	0.892	1	++	0	1	3	0	no
labB	Caecomyces	B	CPeg	03mo	subcult1	50mL	0.942	1	++	0	1	3	0	no
labB	Caecomyces	C	CPeg	03mo	subcult1	50mL	1.004	1	++	0	1	3	0	no
labB	Caecomyces	A	CPgly	03mo	subcult1	50mL	0.23	0	-	0	0.5	0	0	no
labB	Caecomyces	B	CPgly	03mo	subcult1	50mL	0.286	0	-	0	0.5	0	0	no
labB	Caecomyces	C	CPgly	03mo	subcult1	50mL	0.299	0	-	0	0.5	0	0	no
labB	Caecomyces	A	LNPc	06mo	resus	50mL	0.451	0	-	0	1	0	0	no
labB	Caecomyces	B	LNPc	06mo	resus	50mL	0.279	0	-	0	1	0	0	no
labB	Caecomyces	C	LNPc	06mo	resus	50mL	0.264	1	+	0	0	NA	0	no
labB	Caecomyces	A	LNPc	06mo	resus	30mL	0.134	0	-	0	1	0	0	no
labB	Caecomyces	B	LNPc	06mo	resus	30mL	0.1073	0	-	0	1	0	0	no
labB	Caecomyces	C	LNPc	06mo	resus	30mL	0.221	0	-	0	1	0	0	no
labB	Caecomyces	A	CPeg	06mo	resus	50mL	0.1995	1	++	0.5	0	2	0	no
labB	Caecomyces	B	CPeg	06mo	resus	50mL	0.1778	1	++	0.5	0	2	0	no
labB	Caecomyces	C	CPeg	06mo	resus	50mL	0.216	1	++	0.5	0	2	0	no
labB	Caecomyces	A	CPgly	06mo	resus	50mL	0.1129	0	-	1	1	0	1	yes
labB	Caecomyces	B	CPgly	06mo	resus	50mL	0.0951	0	-	1	1	0	1	yes
labB	Caecomyces	C	CPgly	06mo	resus	50mL	0.1216	1	+	0	0	NA	0	no
labB	Caecomyces	A	AP	06mo	resus	50mL	0.183	1	+	0	0	NA	0	no
labB	Caecomyces	B	AP	06mo	resus	50mL	0.205	0	-	0	0.5	0	0	no
labB	Caecomyces	C	AP	06mo	resus	50mL	0.1641	1	+	0	0	NA	0	no
labB	Caecomyces	A	CPeg	06mo	subcult1	50mL	1.018	1	+++	0	0	NA	0	no
labB	Caecomyces	B	CPeg	06mo	subcult1	50mL	0.992	1	+++	0	0	NA	0	no
labB	Caecomyces	C	CPeg	06mo	subcult1	50mL	0.592	1	+++	0	0	3	0	no
labB	Caecomyces	A	CPgly	06mo	subcult1	50mL	0.1901	0	-	0	0.5	0	1	yes
labB	Caecomyces	C	CPgly	06mo	subcult1	50mL	0.64	1	+++	1	0	NA	0	no
labB	Caecomyces	A	AP	06mo	subcult1	50mL	0.1934	0	-	0	1	0	1	yes
labB	Caecomyces	C	AP	06mo	subcult1	50mL	0.316	0	-	0	0.5	0	1	yes
labB	Caecomyces	A	LNPc	09mo	resus	50mL	0.214	1	~	0	0	0.5	0	no
labB	Caecomyces	B	LNPc	09mo	resus	50mL	0.213	1	~	0	0	0.5	0	no
labB	Caecomyces	C	LNPc	09mo	resus	50mL	0.215	1	~	0	0	0.5	0	no
labB	Caecomyces	A	LNPc	09mo	resus	30mL	0.1711	1	~	1	0	0.5	0	no
labB	Caecomyces	B	LNPc	09mo	resus	30mL	0.208	1	~	0	0	0.5	0	no
labB	Caecomyces	C	LNPc	09mo	resus	30mL	0.215	1	~	0	0	0.5	0	no
labB	Caecomyces	A	CPeg	09mo	resus	50mL	0.424	1	+++	0	0	NA	0	no
labB	Caecomyces	B	CPeg	09mo	resus	50mL	0.506	1	+++	0	0	NA	0	no
labB	Caecomyces	C	CPeg	09mo	resus	50mL	0.414	1	+++	0	0	NA	0	no
labB	Caecomyces	A	CPgly	09mo	resus	50mL	0.24	1	+	0	0	1	0	no
labB	Caecomyces	B	CPgly	09mo	resus	50mL	0.243	1	+	0	0	1	0	no
labB	Caecomyces	C	CPgly	09mo	resus	50mL	0.225	1	+	0	0	1	0	no
labB	Caecomyces	A	AP	09mo	resus	50mL	0.362	1	+	0	0	1	0	no
labB	Caecomyces	B	AP	09mo	resus	50mL	0.259	0	-	0	0	0	0	no
labB	Caecomyces	C	AP	09mo	resus	50mL	0.379	0	-	0	0	0	0	no
labB	Caecomyces	A	LNPc	09mo	subcult1	50mL	0.516	0	-	0	0.5	0	0	no
labB	Caecomyces	B	LNPc	09mo	subcult1	50mL	0.349	0	-	0	0.5	0	0	no
labB	Caecomyces	C	LNPc	09mo	subcult1	50mL	0.243	0	-	0	0.5	0	0	no
labB	Caecomyces	A	CPeg	09mo	subcult1	50mL	0.918	1	++	0	0	NA	0	no
labB	Caecomyces	B	CPeg	09mo	subcult1	50mL	0.922	1	++	0	0	NA	0	no
labB	Caecomyces	C	CPeg	09mo	subcult1	50mL	0.96	1	++	0	0	NA	0	no
labB	Caecomyces	A	CPgly	09mo	subcult1	50mL	0.242	0	-	0	0	0	0	no
labB	Caecomyces	B	CPgly	09mo	subcult1	50mL	0.239	0	-	0	0	0	0	no
labB	Caecomyces	C	CPgly	09mo	subcult1	50mL	0.1841	0	-	0	0	0	0	no
labB	Caecomyces	A	AP	09mo	subcult1	50mL	0.251	0	-	0	0.5	0	0	no
labB	Neocallimastix	A	LNPc	01week	resus	50mL	0.35	0	-	0	0.5	0	0	no
labB	Neocallimastix	B	LNPc	01week	resus	50mL	0.369	0	-	0	0.5	0	0	no
labB	Neocallimastix	C	LNPc	01week	resus	50mL	0.358	0	-	0	0.5	0	0	no
labB	Neocallimastix	A	LNPc	01week	resus	30mL	0.243	0	-	0	1	NA	0	no
labB	Neocallimastix	B	LNPc	01week	resus	30mL	0.248	0	-	0	1	NA	0	no
labB	Neocallimastix	C	LNPc	01week	resus	30mL	0.261	0	-	0	1	NA	0	no
labB	Neocallimastix	A	CPeg	01week	resus	50mL	0.404	1	++	0	0	2	0	no
labB	Neocallimastix	B	CPeg	01week	resus	50mL	0.857	1	++	0	0	2	0	no
labB	Neocallimastix	C	CPeg	01week	resus	50mL	0.656	1	++	0	0	2	0	no
labB	Neocallimastix	A	CPeg	01week	resus	30mL	0.536	1	+++	0	0.5	NA	0	no
labB	Neocallimastix	B	CPeg	01week	resus	30mL	0.538	1	+++	0	0.5	NA	0	no
labB	Neocallimastix	C	CPeg	01week	resus	30mL	0.5	1	+++	0	0.5	NA	0	no
labB	Neocallimastix	A	CPgly	01week	resus	50mL	0.348	1	+	0	1	1	0	no
labB	Neocallimastix	B	CPgly	01week	resus	50mL	0.263	1	+	0	1	1	0	no
labB	Neocallimastix	C	CPgly	01week	resus	50mL	0.1824	0	-	0.5	0	0	0	no
labB	Neocallimastix	A	CPgly	01week	resus	30mL	0.1216	0	-	0	0	NA	0	no
labB	Neocallimastix	B	CPgly	01week	resus	30mL	0.1723	0	-	0	0	NA	0	no
labB	Neocallimastix	C	CPgly	01week	resus	30mL	0.1326	0	-	0	0	NA	0	no
labB	Neocallimastix	A	AP	01week	resus	50mL	0.238	0	-	0	0.5	0	0	no
labB	Neocallimastix	B	AP	01week	resus	50mL	0.28	1	+	0	0.5	0	0	no
labB	Neocallimastix	C	AP	01week	resus	50mL	0.235	0	-	0	0.5	0.5	0	no
labB	Neocallimastix	A	LNPc	01week	subcult1	50mL	0.326	0	-	0	0	0	0	no
labB	Neocallimastix	B	LNPc	01week	subcult1	50mL	0.324	0	-	0	0	0	0	no
labB	Neocallimastix	C	LNPc	01week	subcult1	50mL	0.335	0	-	0	0	0	0	no
labB	Neocallimastix	A	CPeg	01week	subcult1	50mL	1.215	1	+++	0	0	NA	0	no
labB	Neocallimastix	B	CPeg	01week	subcult1	50mL	1.217	1	+++	0	0	NA	0	no
labB	Neocallimastix	C	CPeg	01week	subcult1	50mL	1.261	1	+++	0	0	NA	0	no
labB	Neocallimastix	A	CPgly	01week	subcult1	50mL	0.325	0	-	0	0	0	0	no
labB	Neocallimastix	B	CPgly	01week	subcult1	50mL	0.394	0	-	0	0	0	0	no
labB	Neocallimastix	C	CPgly	01week	subcult1	50mL	0.1583	0	-	0.5	0	0	0	no
labB	Neocallimastix	A	AP	01week	subcult1	50mL	0.325	1	+	0	0	1	0	no
labB	Neocallimastix	B	AP	01week	subcult1	50mL	0.763	1	++	0	0	NA	0	no
labB	Neocallimastix	C	AP	01week	subcult1	50mL	0.406	0	-	0	0	0	0	no
labB	Neocallimastix	A	LNPc	03mo	resus	50mL	0.485	0	-	0	0	0	0	no
labB	Neocallimastix	B	LNPc	03mo	resus	50mL	0.307	0	-	0	0	0	0	no
labB	Neocallimastix	C	LNPc	03mo	resus	50mL	0.449	0	-	0	0	0	0	no
labB	Neocallimastix	A	LNPc	03mo	resus	30mL	0.1744	0	-	0	0	0	0	no
labB	Neocallimastix	B	LNPc	03mo	resus	30mL	0.283	1	+	0	0	NA	0	no
labB	Neocallimastix	C	LNPc	03mo	resus	30mL	0.271	1	+	0	0	NA	0	no
labB	Neocallimastix	A	CPeg	03mo	resus	50mL	1.145	1	+++	0	1	NA	0	no
labB	Neocallimastix	B	CPeg	03mo	resus	50mL	1.176	1	+++	0	1	NA	0	no
labB	Neocallimastix	C	CPeg	03mo	resus	50mL	0.958	1	+++	0	1	NA	0	no
labB	Neocallimastix	A	CPgly	03mo	resus	50mL	0.298	0	-	0	0	0	0	no
labB	Neocallimastix	B	CPgly	03mo	resus	50mL	0.615	1	++	0	1	NA	0	no
labB	Neocallimastix	C	CPgly	03mo	resus	50mL	0.782	1	++	0	1	NA	0	no
labB	Neocallimastix	A	AP	03mo	resus	50mL	0.1772	1	~	0	0	0.5	0	no
labB	Neocallimastix	B	AP	03mo	resus	50mL	0.1771	0	-	0.5	0	0	0	no
labB	Neocallimastix	C	AP	03mo	resus	50mL	0.1986	1	~	0.5	0	0.5	0	no
labB	Neocallimastix	A	LNPc	03mo	subcult1	50mL	0.333	0	-	0	0.5	0	0	no
labB	Neocallimastix	B	LNPc	03mo	subcult1	50mL	0.739	1	++	0	0.5	NA	0	no
labB	Neocallimastix	C	LNPc	03mo	subcult1	50mL	0.802	1	++	0	1	NA	0	no
labB	Neocallimastix	A	CPeg	03mo	subcult1	50mL	1.278	1	+++	0	0	NA	0	no
labB	Neocallimastix	B	CPeg	03mo	subcult1	50mL	1.196	1	+++	0	0	NA	0	no
labB	Neocallimastix	C	CPeg	03mo	subcult1	50mL	1.416	1	+++	0	0	NA	0	no
labB	Neocallimastix	A	CPgly	03mo	subcult1	50mL	0.25	0	-	0	0	0	0	no
labB	Neocallimastix	B	CPgly	03mo	subcult1	50mL	0.909	1	++	0	0	NA	0	no
labB	Neocallimastix	C	CPgly	03mo	subcult1	50mL	0.942	1	++	0	0	NA	0	no
labB	Neocallimastix	A	AP	03mo	subcult1	50mL	0.1764	0	-	0	0	0	0	no
labB	Neocallimastix	C	AP	03mo	subcult1	50mL	0.1413	0	-	0	0	0	0	no
labB	Neocallimastix	A	LNPc	06mo	resus	50mL	0.294	0	-	0	0.5	0	0	no
labB	Neocallimastix	B	LNPc	06mo	resus	50mL	0.264	0	-	0	0.5	0	0	no
labB	Neocallimastix	C	LNPc	06mo	resus	50mL	0.269	0	-	0	0.5	0	0	no
labB	Neocallimastix	A	LNPc	06mo	resus	30mL	0.1336	0	-	0.5	0	0	0	no
labB	Neocallimastix	B	LNPc	06mo	resus	30mL	0.1584	0	-	0.5	0	0	0	no
labB	Neocallimastix	C	LNPc	06mo	resus	30mL	0.156	1	+	0.5	0	NA	0	no
labB	Neocallimastix	A	CPeg	06mo	resus	50mL	0.356	1	+++	0	0	NA	0	no
labB	Neocallimastix	B	CPeg	06mo	resus	50mL	0.248	1	+++	0.5	0	NA	0	no
labB	Neocallimastix	C	CPeg	06mo	resus	50mL	0.49	1	+++	0.5	0	NA	0	no
labB	Neocallimastix	A	CPgly	06mo	resus	50mL	0.0913	0	-	0.5	0.5	0.5	0	no
labB	Neocallimastix	B	CPgly	06mo	resus	50mL	0.0809	0	-	1	0	0	0	no
labB	Neocallimastix	C	CPgly	06mo	resus	50mL	0.1112	0	-	0.5	0	0	0	no
labB	Neocallimastix	A	AP	06mo	resus	50mL	0.0986	0	-	0.5	0.5	0	0	no
labB	Neocallimastix	B	AP	06mo	resus	50mL	0.1109	0	-	0.5	0.5	0	0	no
labB	Neocallimastix	C	AP	06mo	resus	50mL	0.0902	0	-	0.5	0.5	0	0	no
labB	Neocallimastix	C	LNPc	06mo	subcult1	50mL	0.223	0	-	0	1	0	1	yes
labB	Neocallimastix	A	CPeg	06mo	subcult1	50mL	1.13	1	+++	0	1	NA	0	no
labB	Neocallimastix	B	CPeg	06mo	subcult1	50mL	1.355	1	+++	0	1	NA	0	no
labB	Neocallimastix	C	CPeg	06mo	subcult1	50mL	1.165	1	+++	0	0.5	NA	0	no
labB	Neocallimastix	B	CPgly	06mo	subcult1	50mL	0.1059	0	-	0.5	0.5	0	0	no
labB	Neocallimastix	C	CPgly	06mo	subcult1	50mL	0.1845	0	-	0.5	0.5	0	0	no
labB	Neocallimastix	A	LNPc	09mo	resus	50mL	0.247	0	-	0	0.5	0	0	no
labB	Neocallimastix	B	LNPc	09mo	resus	50mL	0.281	0	-	0	0.5	0	0	no
labB	Neocallimastix	C	LNPc	09mo	resus	50mL	0.346	0	-	0	0.5	0	0	no
labB	Neocallimastix	A	LNPc	09mo	resus	30mL	0.1719	1	~	0.5	0.5	0.5	0	no
labB	Neocallimastix	B	LNPc	09mo	resus	30mL	0.1755	1	~	0.5	0	0.5	0	no
labB	Neocallimastix	C	LNPc	09mo	resus	30mL	0.39	1	~	0	0	0.5	0	no
labB	Neocallimastix	A	CPeg	09mo	resus	50mL	0.977	1	+++	0	1	NA	0	no
labB	Neocallimastix	B	CPeg	09mo	resus	50mL	0.911	1	+++	0	1	NA	0	no
labB	Neocallimastix	C	CPeg	09mo	resus	50mL	1.005	1	+++	0	1	NA	0	no
labB	Neocallimastix	A	CPgly	09mo	resus	50mL	0.206	0	-	0	1	0	0	no
labB	Neocallimastix	B	CPgly	09mo	resus	50mL	0.425	1	+	0	1	1	0	no
labB	Neocallimastix	C	CPgly	09mo	resus	50mL	0.688	1	+	0	1	1	0	no
labB	Neocallimastix	A	AP	09mo	resus	50mL	0.1083	0	-	0	0	0	0	no
labB	Neocallimastix	B	AP	09mo	resus	50mL	0.1214	0	-	0	0	0	0	no
labB	Neocallimastix	C	AP	09mo	resus	50mL	0.1382	0	-	0	0	0	0	no
labB	Neocallimastix	A	LNPc	09mo	subcult1	50mL	0.1562	0	-	0	0.5	0	0	no
labB	Neocallimastix	B	LNPc	09mo	subcult1	50mL	0.338	0	-	0	0.5	0	0	no
labB	Neocallimastix	C	LNPc	09mo	subcult1	50mL	0.327	0	-	0	0.5	0	0	no
labB	Neocallimastix	A	CPeg	09mo	subcult1	50mL	1.547	1	+++	0	0	NA	0	no
labB	Neocallimastix	B	CPeg	09mo	subcult1	50mL	1.361	1	+++	0	0	NA	0	no
labB	Neocallimastix	C	CPeg	09mo	subcult1	50mL	1.289	1	+++	1	0	NA	0	no
labB	Neocallimastix	B	CPgly	09mo	subcult1	50mL	1.254	1	+++	0	1	NA	0	no
labB	Neocallimastix	C	CPgly	09mo	subcult1	50mL	1.453	1	+++	0	0	NA	0	no
labB	Anaeromyces	A	LNPc	01week	resus	50mL	0.1942	0	-	1	0	0	0	no
labB	Anaeromyces	B	LNPc	01week	resus	50mL	0.214	0	-	1	0	0	0	no
labB	Anaeromyces	C	LNPc	01week	resus	50mL	0.1858	0	-	1	0	0	0	no
labB	Anaeromyces	A	LNPc	01week	resus	30mL	0.1254	0	-	2	0	NA	0	no
labB	Anaeromyces	B	LNPc	01week	resus	30mL	0.14	0	-	2	0	NA	0	no
labB	Anaeromyces	C	LNPc	01week	resus	30mL	0.1277	0	-	2	0	NA	0	no
labB	Anaeromyces	A	CPeg	01week	resus	50mL	0.1413	0	-	NA	NA	0	0	no
labB	Anaeromyces	B	CPeg	01week	resus	50mL	0.1623	0	-	NA	NA	0	0	no
labB	Anaeromyces	C	CPeg	01week	resus	50mL	0.1612	0	-	NA	NA	0	0	no
labB	Anaeromyces	A	CPeg	01week	resus	30mL	0.1281	0	-	0	0	NA	0	no
labB	Anaeromyces	B	CPeg	01week	resus	30mL	0.1461	0	-	0	0	NA	0	no
labB	Anaeromyces	C	CPeg	01week	resus	30mL	0.1188	0	-	0	0	NA	0	no
labB	Anaeromyces	A	CPgly	01week	resus	50mL	0.1588	0	-	NA	NA	0	0	no
labB	Anaeromyces	B	CPgly	01week	resus	50mL	0.1528	0	-	NA	NA	0	0	no
labB	Anaeromyces	C	CPgly	01week	resus	50mL	0.1828	0	-	NA	NA	0	0	no
labB	Anaeromyces	A	CPgly	01week	resus	30mL	0.0051	0	-	0	0	NA	0	no
labB	Anaeromyces	B	CPgly	01week	resus	30mL	0.1066	0	-	0	0	NA	0	no
labB	Anaeromyces	C	CPgly	01week	resus	30mL	0.1326	0	-	0	0	NA	0	no
labB	Anaeromyces	A	AP	01week	resus	50mL	0.203	0	-	NA	NA	0	0	no
labB	Anaeromyces	B	AP	01week	resus	50mL	0.1933	0	-	NA	NA	0	0	no
labB	Anaeromyces	C	AP	01week	resus	50mL	0.23	0	-	NA	NA	0	0	no
labB	Anaeromyces	A	LNPc	01week	subcult1	50mL	0.1492	0	-	0	0	0	0	no
labB	Anaeromyces	B	LNPc	01week	subcult1	50mL	0.1459	0	-	0	0	0	0	no
labB	Anaeromyces	C	LNPc	01week	subcult1	50mL	0.1962	0	-	0.5	0	0	0	no
labB	Anaeromyces	A	CPeg	01week	subcult1	50mL	0.1347	0	-	0	0	0	0	no
labB	Anaeromyces	B	CPeg	01week	subcult1	50mL	0.1627	0	-	0	0	0	0	no
labB	Anaeromyces	C	CPeg	01week	subcult1	50mL	0.903	1	++	0	0	NA	0	no
labB	Anaeromyces	A	CPgly	01week	subcult1	50mL	0.1917	0	-	0.5	0	0	0	no
labB	Anaeromyces	B	CPgly	01week	subcult1	50mL	0.1831	0	-	0	0	0	0	no
labB	Anaeromyces	C	CPgly	01week	subcult1	50mL	0.1599	0	-	0.5	0	0	0	no
labB	Anaeromyces	A	AP	01week	subcult1	50mL	0.242	0	-	0	0	0	0	no
labB	Anaeromyces	B	AP	01week	subcult1	50mL	0.1737	0	-	0	0	0	0	no
labB	Anaeromyces	C	AP	01week	subcult1	50mL	0.1255	0	-	0	0	0	0	no
labB	Anaeromyces	A	LNPc	03mo	resus	50mL	0.1982	0	-	0.5	0	0	0	no
labB	Anaeromyces	B	LNPc	03mo	resus	50mL	0.219	0	-	0	0	0	0	no
labB	Anaeromyces	C	LNPc	03mo	resus	50mL	0.208	0	-	0.5	0	0	0	no
labB	Anaeromyces	A	LNPc	03mo	resus	30mL	0.1407	0	-	0	0	0	0	no
labB	Anaeromyces	B	LNPc	03mo	resus	30mL	0.1269	0	-	0	0	0	0	no
labB	Anaeromyces	C	LNPc	03mo	resus	30mL	0.1343	0	-	0	0	0	0	no
labB	Anaeromyces	A	CPeg	03mo	resus	50mL	0.355	1	++	0	0	NA	0	no
labB	Anaeromyces	B	CPeg	03mo	resus	50mL	0.1329	0	-	0	0	0	0	no
labB	Anaeromyces	C	CPeg	03mo	resus	50mL	0.57	1	++	0	0	NA	0	no
labB	Anaeromyces	A	CPgly	03mo	resus	50mL	0.1675	0	-	0	0	0	0	no
labB	Anaeromyces	B	CPgly	03mo	resus	50mL	0.1564	1	~	0	0	0.5	0	no
labB	Anaeromyces	C	CPgly	03mo	resus	50mL	0.1391	0	-	0	0	0	0	no
labB	Anaeromyces	A	AP	03mo	resus	50mL	0.1918	1	~	0	0	0.5	0	no
labB	Anaeromyces	B	AP	03mo	resus	50mL	0.0979	1	~	0	0	0.5	0	no
labB	Anaeromyces	C	AP	03mo	resus	50mL	0.21	0	-	0	0	0	0	no
labB	Anaeromyces	A	CPeg	03mo	subcult1	50mL	0.1333	0	-	0	0	0	0	no
labB	Anaeromyces	B	CPeg	03mo	subcult1	50mL	0.906	1	+++	0	0	NA	0	no
labB	Anaeromyces	C	CPeg	03mo	subcult1	50mL	0.798	1	++	0	0	NA	0	no
labB	Anaeromyces	A	CPgly	03mo	subcult1	50mL	0.1486	0	-	0	0	0	0	no
labB	Anaeromyces	B	CPgly	03mo	subcult1	50mL	0.1927	0	-	0	0.5	0	0	no
labB	Anaeromyces	C	CPgly	03mo	subcult1	50mL	0.203	0	-	0	0.5	0	0	no
labB	Anaeromyces	A	AP	03mo	subcult1	50mL	0.1485	0	-	0	0	0	0	no
labB	Anaeromyces	B	AP	03mo	subcult1	50mL	0.1303	0	-	0	0	0	0	no
labB	Anaeromyces	C	AP	03mo	subcult1	50mL	0.1154	0	-	0	0	0	0	no
labB	Anaeromyces	A	LNPc	06mo	resus	50mL	0.094	0	-	0	1	0	0	no
labB	Anaeromyces	B	LNPc	06mo	resus	50mL	0.0939	0	-	0	2	0	1	yes
labB	Anaeromyces	C	LNPc	06mo	resus	50mL	0.0785	0	-	0	1	0	0	no
labB	Anaeromyces	A	LNPc	06mo	resus	30mL	0.0586	0	-	2	0	0	0	no
labB	Anaeromyces	B	LNPc	06mo	resus	30mL	0.0571	0	-	2	0	0	0	no
labB	Anaeromyces	C	LNPc	06mo	resus	30mL	0.0768	0	-	2	0	0	0	no
labB	Anaeromyces	A	CPeg	06mo	resus	50mL	0.1601	1	+++	0	0	NA	0	no
labB	Anaeromyces	B	CPeg	06mo	resus	50mL	0.1654	1	+++	0	0	NA	0	no
labB	Anaeromyces	C	CPeg	06mo	resus	50mL	0.417	0	-	0	2	0	1	yes
labB	Anaeromyces	A	CPgly	06mo	resus	50mL	0.343	0	-	0	2	0	0	no
labB	Anaeromyces	B	CPgly	06mo	resus	50mL	0.0554	0	-	0	1	0	0	no
labB	Anaeromyces	C	CPgly	06mo	resus	50mL	0.24	1	+++	0	0	NA	0	no
labB	Anaeromyces	A	AP	06mo	resus	50mL	0.1	0	-	1	0	0	0	no
labB	Anaeromyces	B	AP	06mo	resus	50mL	0.1035	0	-	1	0	0	0	no
labB	Anaeromyces	C	AP	06mo	resus	50mL	0.0886	0	-	1	0	0	0	no
labB	Anaeromyces	A	CPeg	06mo	subcult1	50mL	0.802	1	+++	0	0	NA	0	no
labB	Anaeromyces	B	CPeg	06mo	subcult1	50mL	0.1331	0	-	0.5	0	0	0	no
labB	Anaeromyces	C	CPeg	06mo	subcult1	50mL	1.026	1	+++	0	0	NA	0	no
labB	Anaeromyces	A	CPgly	06mo	subcult1	50mL	0.521	0	-	0	0.5	0	1	yes
labB	Anaeromyces	C	CPgly	06mo	subcult1	50mL	0.0635	0	-	0	0.5	0	0	no
labB	Anaeromyces	A	LNPc	09mo	resus	50mL	0.0632	0	-	0.5	0	0	0	no
labB	Anaeromyces	B	LNPc	09mo	resus	50mL	0.173	0	-	0	0	0	0	no
labB	Anaeromyces	C	LNPc	09mo	resus	50mL	0.148	0	-	0	0	0	0	no
labB	Anaeromyces	A	LNPc	09mo	resus	30mL	0.0841	0	-	3	0	0	0	no
labB	Anaeromyces	B	LNPc	09mo	resus	30mL	0.1136	0	-	3	0	0	0	no
labB	Anaeromyces	C	LNPc	09mo	resus	30mL	0.0856	0	-	3	0	0	0	no
labB	Anaeromyces	A	CPeg	09mo	resus	50mL	0.254	1	+	0	0	NA	0	no
labB	Anaeromyces	B	CPeg	09mo	resus	50mL	0.0646	0	-	0	0	0	0	no
labB	Anaeromyces	C	CPeg	09mo	resus	50mL	0.099	0	-	0	0	0	0	no
labB	Anaeromyces	A	CPgly	09mo	resus	50mL	0.415	1	++	0	0	NA	0	no
labB	Anaeromyces	B	CPgly	09mo	resus	50mL	0.0984	0	-	0.5	0	0	0	no
labB	Anaeromyces	C	CPgly	09mo	resus	50mL	0.215	1	+	0	0	NA	0	no
labB	Anaeromyces	A	AP	09mo	resus	50mL	0.335	1	~	0	0	0.5	0	no
labB	Anaeromyces	B	AP	09mo	resus	50mL	0.1327	0	-	0	0	0	0	no
labB	Anaeromyces	C	AP	09mo	resus	50mL	0.1039	0	-	0	0	0	0	no
labB	Anaeromyces	A	CPeg	09mo	subcult1	50mL	0.1685	0	-	2	0	0	0	no
labB	Anaeromyces	B	CPeg	09mo	subcult1	50mL	1.297	1	+++	2	0	NA	0	no
labB	Anaeromyces	C	CPeg	09mo	subcult1	50mL	0.832	1	+++	2	0	NA	0	no
labB	Anaeromyces	A	CPgly	09mo	subcult1	50mL	0.159	0	-	1	0.5	0	0	no
labB	Anaeromyces	C	CPgly	09mo	subcult1	50mL	0.152	0	-	1	0.5	0	0	no
labB	Anaeromyces	A	AP	09mo	subcult1	50mL	0.1687	0	-	0.5	0.5	0	0	no
labB	Caecomyces	A	LNPc	12mo	resus	50mL	0.326	0	-	0	1	0	1	yes
labB	Caecomyces	B	LNPc	12mo	resus	50mL	0.355	1	++	0	1	2	0	no
labB	Caecomyces	C	LNPc	12mo	resus	50mL	0.615	0	-	0	1	0	1	yes
labB	Caecomyces	A	LNPc	12mo	resus	30mL	0.222	1	+	0	0	1	0	no
labB	Caecomyces	B	LNPc	12mo	resus	30mL	0.201	0	-	0	0	0	0	no
labB	Caecomyces	C	LNPc	12mo	resus	30mL	0.1888	0	-	0	0	0	0	no
labB	Caecomyces	A	CPeg	12mo	resus	50mL	0.216	1	~	0	0	0.5	0	no
labB	Caecomyces	B	CPeg	12mo	resus	50mL	0.22	1	~	0	0	0.5	0	no
labB	Caecomyces	C	CPeg	12mo	resus	50mL	0.215	1	~	0	0.5	0.5	0	no
labB	Caecomyces	A	CPgly	12mo	resus	50mL	0.1856	0	-	0	0	0	0	no
labB	Caecomyces	B	CPgly	12mo	resus	50mL	0.197	1	+	0	0	1	0	no
labB	Caecomyces	C	CPgly	12mo	resus	50mL	0.1838	1	+	0	0	1	0	no
labB	Caecomyces	A	AP	12mo	resus	50mL	0.0896	0	-	0	0	0	0	no
labB	Caecomyces	B	AP	12mo	resus	50mL	0.238	0	-	0	0	0	0	no
labB	Caecomyces	C	AP	12mo	resus	50mL	0.262	0	-	0	0	0	0	no
labB	Caecomyces	A	LNPc	12mo	subcult1	50mL	0.206	0	-	0	0	0	0	no
labB	Caecomyces	B	LNPc	12mo	subcult1	50mL	0.823	1	+++	0	0	NA	0	no
labB	Caecomyces	A	CPeg	12mo	subcult1	50mL	0.877	1	+++	0	0	NA	0	no
labB	Caecomyces	B	CPeg	12mo	subcult1	50mL	0.254	0	-	0	0	0	0	no
labB	Caecomyces	C	CPeg	12mo	subcult1	50mL	0.229	0	-	0	0	0	0	no
labB	Caecomyces	A	CPgly	12mo	subcult1	50mL	0.217	1	~	0	0	0.5	0	no
labB	Caecomyces	B	CPgly	12mo	subcult1	50mL	0.65	1	+++	0	0	NA	0	no
labB	Caecomyces	C	CPgly	12mo	subcult1	50mL	0.224	0	-	0	0	0	0	no
labB	NC	negA	controls	12mo	resus	50mL	0.1687	0	-	0	0	NA	0	no
labB	NC	negB	controls	12mo	resus	50mL	0.1642	0	-	0	0	NA	0	no
labB	NC	negC	controls	12mo	resus	50mL	0.1644	0	-	0	0	NA	0	no
labB	NC	negA	controls	12mo	resus	30mL	0.1395	0	-	0	0	NA	0	no
labB	NC	negB	controls	12mo	resus	30mL	0.1569	0	-	0	0	NA	0	no
labB	NC	negC	controls	12mo	resus	30mL	0.1507	0	-	0	0	NA	0	no
labB	NC	negA	controls	12mo	subcult1	50mL	0.1549	0	-	0	0	NA	0	no
labB	NC	negB	controls	12mo	subcult1	50mL	0.1178	0	-	0	0	NA	0	no
labB	NC	negC	controls	12mo	subcult1	50mL	0.1249	0	-	0	0	NA	0	no
labB	Caecomyces	posA	controls	12mo	resus	50mL	1.117	1	+++	0	0	NA	0	no
labB	Caecomyces	posB	controls	12mo	resus	50mL	1.221	1	+++	0	0	NA	0	no
labB	Caecomyces	posA	controls	12mo	resus	30mL	1.393	1	+++	0	0	NA	0	no
labB	Caecomyces	posB	controls	12mo	resus	30mL	1.356	1	+++	0	0	NA	0	no
labB	Caecomyces	posA	controls	12mo	subcult1	50mL	1.091	1	++	0	0	NA	0	no
labB	Caecomyces	posB	controls	12mo	subcult1	50mL	1.094	1	++	0	0	NA	0	no
labB	Neocallimastix	A	LNPc	12mo	resus	50mL	0.517	0	-	0	0.5	0	0	no
labB	Neocallimastix	B	LNPc	12mo	resus	50mL	0.544	0	-	0	0.5	0	0	no
labB	Neocallimastix	C	LNPc	12mo	resus	50mL	0.522	0	-	0	0.5	0	0	no
labB	Neocallimastix	A	LNPc	12mo	resus	30mL	0.512	0	-	0.5	1	0	1	yes
labB	Neocallimastix	B	LNPc	12mo	resus	30mL	0.1994	0	-	0	1	0	1	yes
labB	Neocallimastix	C	LNPc	12mo	resus	30mL	0.238	0	-	0	1	0	0	no
labB	Neocallimastix	A	CPeg	12mo	resus	50mL	0.851	1	+++	0	1	NA	0	no
labB	Neocallimastix	B	CPeg	12mo	resus	50mL	0.964	1	+++	0	1	NA	0	no
labB	Neocallimastix	C	CPeg	12mo	resus	50mL	1.011	1	+++	0	1	NA	0	no
labB	Neocallimastix	A	CPgly	12mo	resus	50mL	1.002	1	++	0	3	NA	1	yes
labB	Neocallimastix	B	CPgly	12mo	resus	50mL	0.335	1	+	0	1	NA	0	no
labB	Neocallimastix	C	CPgly	12mo	resus	50mL	0.549	1	+	0	1	NA	0	no
labB	Neocallimastix	A	AP	12mo	resus	50mL	0.0886	0	-	1	0	0	0	no
labB	Neocallimastix	B	AP	12mo	resus	50mL	0.0924	0	-	1	0	0	0	no
labB	Neocallimastix	C	AP	12mo	resus	50mL	0.0905	0	-	1	0	0	0	no
labB	Neocallimastix	A	CPeg	12mo	subcult1	50mL	1.225	1	+++	0	0	NA	0	no
labB	Neocallimastix	B	CPeg	12mo	subcult1	50mL	1.22	1	+++	0	0	NA	0	no
labB	Neocallimastix	C	CPeg	12mo	subcult1	50mL	1.243	1	+++	0	0	NA	0	no
labB	Neocallimastix	A	CPgly	12mo	subcult1	50mL	1.11	1	+++	0	0.5	NA	0	no
labB	Neocallimastix	B	CPgly	12mo	subcult1	50mL	1.27	1	+++	0	0	NA	0	no
labB	Neocallimastix	C	CPgly	12mo	subcult1	50mL	1.23	1	+++	0	0	NA	0	no
labB	Neocallimastix	posA	controls	12mo	resus	50mL	1.266	1	+++	0	0	NA	0	no
labB	Neocallimastix	posB	controls	12mo	resus	50mL	1.26	1	+++	0	0	NA	0	no
labB	Neocallimastix	posA	controls	12mo	resus	30mL	1.427	1	+++	0	0	NA	0	no
labB	Neocallimastix	posB	controls	12mo	resus	30mL	1.448	1	+++	0	0	NA	0	no
labB	Neocallimastix	posA	controls	12mo	subcult1	50mL	1.195	1	+++	0	0	NA	0	no
labB	Neocallimastix	posB	controls	12mo	subcult1	50mL	1.127	1	+++	0	0	NA	0	no
labB	Anaeromyces	A	LNPc	12mo	resus	50mL	0.305	0	-	0	0	0	0	no
labB	Anaeromyces	B	LNPc	12mo	resus	50mL	0.326	0	-	0	0	0	0	no
labB	Anaeromyces	C	LNPc	12mo	resus	50mL	0.33	0	-	0	0	0	0	no
labB	Anaeromyces	A	LNPc	12mo	resus	30mL	0.0706	0	-	2	0	0	0	no
labB	Anaeromyces	B	LNPc	12mo	resus	30mL	0.0488	0	-	2	0	0	0	no
labB	Anaeromyces	C	LNPc	12mo	resus	30mL	0.0746	0	-	2	0	0	0	no
labB	Anaeromyces	A	CPeg	12mo	resus	50mL	0.0768	0	-	0	0	0	0	no
labB	Anaeromyces	B	CPeg	12mo	resus	50mL	0.23	1	+	0	0	NA	0	no
labB	Anaeromyces	C	CPeg	12mo	resus	50mL	0.0873	0	-	0	0	0	0	no
labB	Anaeromyces	A	CPgly	12mo	resus	50mL	0.357	1	++	0	0	0	0	no
labB	Anaeromyces	B	CPgly	12mo	resus	50mL	0.299	1	++	0.5	0	0	0	no
labB	Anaeromyces	C	CPgly	12mo	resus	50mL	0.532	1	++	0.5	0	0	0	no
labB	Anaeromyces	A	AP	12mo	resus	50mL	0.0942	0	-	1	0	0	0	no
labB	Anaeromyces	B	AP	12mo	resus	50mL	0.0955	0	-	1	0	0	0	no
labB	Anaeromyces	C	AP	12mo	resus	50mL	0.0934	0	-	1	0	0	0	no
labB	Anaeromyces	A	CPeg	12mo	subcult1	50mL	1.22	1	+++	0	0	NA	0	no
labB	Anaeromyces	B	CPeg	12mo	subcult1	50mL	1.076	1	+++	0	0	NA	0	no
labB	Anaeromyces	C	CPeg	12mo	subcult1	50mL	1.153	1	+++	0	0	NA	0	no
labB	Anaeromyces	A	CPgly	12mo	subcult1	50mL	0.1073	0	-	0	0	0	0	no
labB	Anaeromyces	B	CPgly	12mo	subcult1	50mL	0.1144	0	-	0	0	0	0	no
labB	Anaeromyces	C	CPgly	12mo	subcult1	50mL	0.1059	0	-	0	0	0	0	no
labB	Anaeromyces	posA	controls	03mo	resus	30mL	0.581	1	+++	0	1	NA	0	no
labB	Anaeromyces	posA	controls	12mo	resus	30mL	0.998	1	+++	0	0	NA	0	no
labB	Anaeromyces	posA	controls	06mo	resus	30mL	0.999	1	+++	0.5	0	NA	0	no
labB	Anaeromyces	posB	controls	06mo	resus	30mL	1.075	1	+++	0.5	0	NA	0	no
labB	Anaeromyces	posB	controls	03mo	resus	30mL	1.082	1	+++	0	1	NA	0	no
labB	Anaeromyces	posA	controls	09mo	resus	30mL	1.218	1	+++	0	0	NA	0	no
labB	Anaeromyces	posC	controls	03mo	resus	30mL	1.238	1	+++	0	1	NA	0	no
labB	Anaeromyces	posB	controls	12mo	resus	30mL	1.324	1	+++	0	0	NA	0	no
labB	Anaeromyces	posB	controls	09mo	resus	30mL	1.5	1	+++	0	0	NA	0	no
labB	Caecomyces	posA	controls	03mo	resus	50mL	0.857	1	+	2	0	NA	0	no
labB	Caecomyces	posB	controls	03mo	resus	50mL	0.816	1	~	2	0	NA	0	no
labB	Neocallimastix	posA	controls	03mo	resus	50mL	1.184	1	+++	0	1	NA	0	no
labB	Neocallimastix	posB	controls	03mo	resus	50mL	1.433	1	+++	0	1	NA	0	no
labB	Anaeromyces	posA	controls	06mo	subcult1	50mL	0.848	1	+++	0	0	NA	0	no
labB	Anaeromyces	posA	controls	06mo	resus	50mL	0.982	1	+++	1	0	NA	0	no
labB	NC	negA	controls	03mo	resus	50mL	0.1953	0	-	0	0	NA	0	no
labB	NC	negB	controls	03mo	resus	50mL	0.206	0	-	0	0	NA	0	no
labB	NC	negC	controls	03mo	resus	50mL	0.2	0	-	0	0	NA	0	no
labB	Caecomyces	posA	controls	03mo	resus	30mL	0.915	1	++	0	1	NA	0	no
labB	Caecomyces	posB	controls	03mo	resus	30mL	1	1	++	0	1	NA	0	no
labB	Caecomyces	posC	controls	03mo	resus	30mL	0.863	1	++	0	1	NA	0	no
labB	Neocallimastix	posA	controls	03mo	resus	30mL	1.365	1	+++	0	1	NA	0	no
labB	Neocallimastix	posB	controls	03mo	resus	30mL	0.943	1	+++	0	1	NA	0	no
labB	Neocallimastix	posC	controls	03mo	resus	30mL	1.399	1	+++	0	1	NA	0	no
labB	Anaeromyces	posA	controls	09mo	resus	50mL	1.063	1	+++	0	0	NA	0	no
labB	Anaeromyces	posA	controls	03mo	resus	50mL	1.074	1	+++	0	2	NA	0	no
labB	Anaeromyces	posB	controls	06mo	resus	50mL	1.091	1	+++	1	0	NA	0	no
labB	NC	negA	controls	03mo	resus	30mL	0.314	0	-	0	0	NA	0	no
labB	NC	negB	controls	03mo	resus	30mL	0.305	0	-	0	0	NA	0	no
labB	NC	negC	controls	03mo	resus	30mL	0.277	0	-	0	0.5	NA	0	no
labB	Caecomyces	posA	controls	03mo	subcult1	50mL	0.782	1	++	0	0.5	NA	0	no
labB	Caecomyces	posB	controls	03mo	subcult1	50mL	0.754	1	++	0	0.5	NA	0	no
labB	Neocallimastix	posA	controls	03mo	subcult1	50mL	1.242	1	+++	0	0	NA	0	no
labB	Neocallimastix	posB	controls	03mo	subcult1	50mL	1.13	1	+++	0	0	NA	0	no
labB	Anaeromyces	posB	controls	09mo	resus	50mL	1.122	1	+++	0	0	NA	0	no
labB	Anaeromyces	posA	controls	03mo	subcult1	50mL	1.123	1	+++	0.5	0	NA	0	no
labB	NC	negA	controls	03mo	subcult1	50mL	0.1651	0	-	0	0	NA	0	no
labB	NC	negB	controls	03mo	subcult1	50mL	0.1589	0	-	0	0	NA	0	no
labB	NC	negC	controls	03mo	subcult1	50mL	0.1557	0	-	0	0.5	NA	0	no
labB	Caecomyces	posA	controls	06mo	resus	50mL	0.0454	0	-	1	0	NA	0	yes
labB	Caecomyces	posB	controls	06mo	resus	50mL	0.0788	0	-	1	0	NA	0	yes
labB	Neocallimastix	posA	controls	06mo	resus	50mL	0.895	1	+++	0	0.5	NA	0	no
labB	Neocallimastix	posB	controls	06mo	resus	50mL	0.878	1	+++	0	0.5	NA	0	no
labB	Anaeromyces	posA	controls	12mo	subcult1	50mL	1.178	1	+++	0	0	NA	0	no
labB	Anaeromyces	posB	controls	06mo	subcult1	50mL	1.198	1	+++	0	0	NA	0	no
labB	NC	negA	controls	06mo	resus	50mL	0.0429	0	-	0.5	0	NA	0	no
labB	NC	negB	controls	06mo	resus	50mL	0.0743	0	-	0.5	0	NA	0	no
labB	NC	negC	controls	06mo	resus	50mL	0.0793	0	-	0.5	0	NA	0	no
labB	Caecomyces	posA	controls	06mo	resus	30mL	0.0969	0	-	0.5	0	NA	0	yes
labB	Caecomyces	posB	controls	06mo	resus	30mL	0.1102	0	-	0.5	0	NA	0	yes
labB	Neocallimastix	posA	controls	06mo	resus	30mL	0.806	1	+++	0	0	NA	0	no
labB	Neocallimastix	posB	controls	06mo	resus	30mL	0.906	1	+++	0	0	NA	0	no
labB	Anaeromyces	posB	controls	12mo	subcult1	50mL	1.202	1	+++	0	0	NA	0	no
labB	Anaeromyces	posA	controls	12mo	resus	50mL	1.22	1	+++	0.5	0	NA	0	no
labB	NC	negA	controls	06mo	resus	30mL	0.1093	0	-	0	0	NA	0	no
labB	NC	negB	controls	06mo	resus	30mL	0.0988	0	-	0	0	NA	0	no
labB	NC	negC	controls	06mo	resus	30mL	0.0979	0	-	0	0	NA	0	no
labB	Caecomyces	posA	controls	06mo	subcult1	50mL	0.0784	0	-	1	0	0	1	yes
labB	Caecomyces	posB	controls	06mo	subcult1	50mL	0.0662	0	-	1	1	0	1	yes
labB	Neocallimastix	posA	controls	06mo	subcult1	50mL	0.962	1	+++	0.5	0	NA	0	no
labB	Neocallimastix	posB	controls	06mo	subcult1	50mL	1.424	1	+++	0	1	NA	0	no
labB	Anaeromyces	posB	controls	12mo	resus	50mL	1.235	1	+++	0.5	0	NA	0	no
labB	Anaeromyces	posB	controls	03mo	subcult1	50mL	1.245	1	+++	0.5	0	NA	0	no
labB	NC	negA	controls	06mo	subcult1	50mL	0.212	0	-	0.5	0.5	NA	0	no
labB	NC	negB	controls	06mo	subcult1	50mL	0.0719	0	-	0	0.5	NA	0	no
labB	NC	negC	controls	06mo	subcult1	50mL	0.0594	0	-	0	0.5	NA	0	no
labB	Caecomyces	posA	controls	09mo	resus	50mL	0.611	1	++	0	0	NA	0	no
labB	Caecomyces	posB	controls	09mo	resus	50mL	0.577	1	++	0	0	NA	0	no
labB	Neocallimastix	posA	controls	09mo	resus	50mL	1.232	1	+++	0	0	NA	0	no
labB	Neocallimastix	posB	controls	09mo	resus	50mL	1.146	1	+++	0	0	NA	0	no
labB	Anaeromyces	posB	controls	03mo	resus	50mL	1.274	1	+++	0	2	NA	0	no
labB	NC	negA	controls	09mo	resus	50mL	0.0548	0	-	0	0	NA	0	no
labB	NC	negB	controls	09mo	resus	50mL	0.0417	0	-	0	0	NA	0	no
labB	NC	negC	controls	09mo	resus	50mL	0.1013	0	-	0	0	NA	0	no
labB	Caecomyces	posA	controls	09mo	resus	30mL	0.701	1	+++	0	0	NA	0	no
labB	Caecomyces	posB	controls	09mo	resus	30mL	0.689	1	+++	0	0	NA	0	no
labB	Neocallimastix	posA	controls	09mo	resus	30mL	1.545	1	+++	0	0	NA	0	no
labB	Neocallimastix	posB	controls	09mo	resus	30mL	1.573	1	+++	0	0	NA	0	no
labB	Anaeromyces	posA	controls	09mo	subcult1	50mL	1.353	1	+++	0	0	NA	0	no
labB	NC	negA	controls	09mo	resus	30mL	0.1601	0	-	0	0	NA	0	no
labB	NC	negB	controls	09mo	resus	30mL	0.0695	0	-	0	0	NA	0	no
labB	NC	negC	controls	09mo	resus	30mL	0.123	0	-	0	0	NA	0	no
labB	Caecomyces	posA	controls	09mo	subcult1	50mL	0.974	1	+++	0.5	0	NA	0	no
labB	Caecomyces	posB	controls	09mo	subcult1	50mL	0.795	1	+++	0.5	0	NA	0	no
labB	Neocallimastix	posA	controls	09mo	subcult1	50mL	1.187	1	+++	0.5	0	NA	0	no
labB	Neocallimastix	posB	controls	09mo	subcult1	50mL	1.554	1	+++	0	0	NA	0	no
labB	Anaeromyces	posB	controls	09mo	subcult1	50mL	1.528	1	+++	0	0	NA	0	no
labB	NC	negA	controls	09mo	subcult1	50mL	0.1883	0	-	0	0.5	NA	0	no
labB	NC	negB	controls	09mo	subcult1	50mL	0.222	0	-	0	0	NA	0	no
labB	NC	negC	controls	09mo	subcult1	50mL	0.433	0	-	0	0.5	NA	0	no
labB	Caecomyces	A	LNPb	01week	resus	50mL	0.657	1	++	0	0.5	2	0	no
labB	Caecomyces	B	LNPb	01week	resus	50mL	0.418	0	-	0	0.5	0	0	no
labB	Caecomyces	C	LNPb	01week	resus	50mL	0.32	1	+++	0	0	3	0	no
labB	Caecomyces	A	LNPb	01week	resus	30mL	0.4	1	~	0	0.5	0.5	0	no
labB	Caecomyces	B	LNPb	01week	resus	30mL	0.413	1	~	0	0.5	0.5	0	no
labB	Caecomyces	C	LNPb	01week	resus	30mL	0.513	1	~	0	0.5	0.5	0	no
labB	Caecomyces	A	LNPb	01week	subcult1	50mL	0.563	1	+++	0	0.5	NA	0	no
labB	Caecomyces	B	LNPb	01week	subcult1	50mL	0.1723	0	-	0	2	0	0	no
labB	Caecomyces	C	LNPb	01week	subcult1	50mL	0.0243	1	+++	0	0.5	NA	0	no
labB	Neocallimastix	A	LNPb	01week	resus	50mL	0.572	0	-	0	0.5	NA	0	no
labB	Neocallimastix	B	LNPb	01week	resus	50mL	0.615	0	-	0	5	NA	0	no
labB	Neocallimastix	C	LNPb	01week	resus	50mL	1.144	1	+++	0	0	NA	0	no
labB	Neocallimastix	A	LNPb	01week	resus	30mL	1.288	1	+++	0	0.5	NA	0	no
labB	Neocallimastix	B	LNPb	01week	resus	30mL	1.304	1	+++	0	0.5	NA	0	no
labB	Neocallimastix	C	LNPb	01week	resus	30mL	1.319	1	+++	0	0.5	NA	0	no
labB	Neocallimastix	A	LNPb	01week	subcult1	50mL	1.266	1	+++	0	0	NA	0	no
labB	Neocallimastix	B	LNPb	01week	subcult1	50mL	1.123	1	+++	0	0	NA	0	no
labB	Neocallimastix	C	LNPb	01week	subcult1	50mL	1.029	1	+++	0	0	NA	0	no
labB	Anaeromyces	A	LNPb	01week	resus	50mL	0.65	0	-	0	0.5	0	1	yes
labB	Anaeromyces	B	LNPb	01week	resus	50mL	0.528	0	-	0	0.5	0	1	yes
labB	Anaeromyces	C	LNPb	01week	resus	50mL	0.536	0	-	0	0.5	0	0	no
labB	Anaeromyces	A	LNPb	01week	resus	30mL	1.319	1	+++	0	0	NA	0	no
labB	Anaeromyces	B	LNPb	01week	resus	30mL	0.598	1	+++	0	0	NA	0	no
labB	Anaeromyces	C	LNPb	01week	resus	30mL	1.26	1	+++	0	0	NA	0	no
labB	Anaeromyces	A	LNPb	01week	subcult1	50mL	1.03	1	+++	0	0	NA	0	no
labB	Anaeromyces	B	LNPb	01week	subcult1	50mL	1.315	1	+++	0	0	NA	0	no
labB	Anaeromyces	C	LNPb	01week	subcult1	50mL	1.066	1	+++	0	0	NA	0	no
labB	Caecomyces	A	LNPb	03mo	resus	50mL	0.452	0	-	0	2	0	1	yes
labB	Caecomyces	B	LNPb	03mo	resus	50mL	0.48	0	-	0.5	2	0	1	yes
labB	Caecomyces	C	LNPb	03mo	resus	50mL	0.477	0	-	0.5	2	0	1	yes
labB	Caecomyces	A	LNPb	03mo	resus	30mL	0.0538	0	-	0	2	0	1	yes
labB	Caecomyces	B	LNPb	03mo	resus	30mL	0.1888	0	-	0.5	2	0	1	yes
labB	Caecomyces	C	LNPb	03mo	resus	30mL	0.0105	0	-	0.5	2	0	1	yes
labB	Neocallimastix	A	LNPb	03mo	resus	50mL	1.39	1	+++	0	1	NA	0	no
labB	Neocallimastix	B	LNPb	03mo	resus	50mL	0.426	1	+++	0	0.5	NA	0	no
labB	Neocallimastix	C	LNPb	03mo	resus	50mL	0.853	1	+++	0	1	NA	0	no
labB	Neocallimastix	A	LNPb	03mo	resus	30mL	0.76	1	+++	0.5	0	NA	0	no
labB	Neocallimastix	B	LNPb	03mo	resus	30mL	0.547	1	+++	0.5	0.5	NA	0	no
labB	Neocallimastix	C	LNPb	03mo	resus	30mL	0.555	1	+++	0.5	0	NA	0	no
labB	Neocallimastix	A	LNPb	03mo	subcult1	50mL	1.136	1	+++	0.5	0	NA	0	no
labB	Neocallimastix	B	LNPb	03mo	subcult1	50mL	0.762	1	+++	0	0.5	NA	0	no
labB	Neocallimastix	C	LNPb	03mo	subcult1	50mL	0.978	1	+++	1	0	NA	0	no
labB	Anaeromyces	A	LNPb	03mo	resus	50mL	0.0968	0	-	0	2	0	1	yes
labB	Anaeromyces	B	LNPb	03mo	resus	50mL	0.485	0	-	0	2	0	1	yes
labB	Anaeromyces	C	LNPb	03mo	resus	50mL	0.476	0	-	0	2	0	1	yes
labB	Anaeromyces	A	LNPb	03mo	resus	30mL	0.514	1	+++	2	0	NA	0	no
labB	Anaeromyces	B	LNPb	03mo	resus	30mL	0.425	1	+++	2	0	NA	0	no
labB	Anaeromyces	C	LNPb	03mo	resus	30mL	0.368	1	+++	2	0	NA	0	no
labB	Anaeromyces	A	LNPb	03mo	subcult1	50mL	1.102	1	+++	0	0	NA	0	no
labB	Anaeromyces	B	LNPb	03mo	subcult1	50mL	0.874	1	+++	1	0	NA	0	no
labB	Anaeromyces	C	LNPb	03mo	subcult1	50mL	0.667	1	+++	1	0	NA	0	no
labB	Caecomyces	A	LNPb	06mo	resus	50mL	0.26	0	-	0	0	0	1	yes
labB	Caecomyces	B	LNPb	06mo	resus	50mL	0.296	0	-	0	0	0	1	yes
labB	Caecomyces	C	LNPb	06mo	resus	50mL	0.268	0	-	0	0	0	1	yes
labB	Caecomyces	A	LNPb	06mo	resus	30mL	0.286	1	~	0	0	0.5	1	yes
labB	Caecomyces	B	LNPb	06mo	resus	30mL	0.233	1	~	0.5	0	0.5	1	yes
labB	Caecomyces	C	LNPb	06mo	resus	30mL	0.267	1	~	0	0	0.5	1	yes
labB	Caecomyces	A	LNPb	06mo	subcult1	50mL	0.365	0	-	0	0	0	1	yes
labB	Caecomyces	B	LNPb	06mo	subcult1	50mL	0.283	0	-	0	0	0	1	yes
labB	Caecomyces	C	LNPb	06mo	subcult1	50mL	0.283	0	-	0	0	0	1	yes
labB	Neocallimastix	A	LNPb	06mo	resus	50mL	0.212	0	-	0	0.5	0	0	no
labB	Neocallimastix	B	LNPb	06mo	resus	50mL	0.757	1	+++	0	0.5	NA	0	no
labB	Neocallimastix	C	LNPb	06mo	resus	50mL	0.273	0	-	0	0.5	0	0	no
labB	Neocallimastix	A	LNPb	06mo	resus	30mL	0.917	1	+++	0	0.5	NA	0	no
labB	Neocallimastix	B	LNPb	06mo	resus	30mL	0.721	1	+++	0.5	0	NA	0	no
labB	Neocallimastix	C	LNPb	06mo	resus	30mL	1.127	1	+++	0	0.5	NA	0	no
labB	Neocallimastix	A	LNPb	06mo	subcult1	50mL	1.29	1	+++	0.5	0	NA	0	no
labB	Neocallimastix	B	LNPb	06mo	subcult1	50mL	1.335	1	+++	0	0	NA	0	no
labB	Neocallimastix	C	LNPb	06mo	subcult1	50mL	1.378	1	+++	0	0	NA	0	no
labB	Anaeromyces	A	LNPb	06mo	resus	50mL	0.1316	0	-	0	0	0	0	no
labB	Anaeromyces	B	LNPb	06mo	resus	50mL	0.18	0	-	0	0	0	0	no
labB	Anaeromyces	C	LNPb	06mo	resus	50mL	0.1745	0	-	0	0	0	0	no
labB	Anaeromyces	A	LNPb	06mo	resus	30mL	0.646	1	+++	3	0	NA	0	no
labB	Anaeromyces	B	LNPb	06mo	resus	30mL	0.276	1	++	3	0	NA	0	no
labB	Anaeromyces	C	LNPb	06mo	resus	30mL	0.384	1	++	3	0	NA	0	no
labB	Anaeromyces	A	LNPb	06mo	subcult1	50mL	1.371	1	+++	1	0	NA	0	no
labB	Anaeromyces	B	LNPb	06mo	subcult1	50mL	0.1912	0	-	0.5	1	0	0	no
labB	Anaeromyces	C	LNPb	06mo	subcult1	50mL	0.1718	0	-	0.5	1	0	0	no
labB	Caecomyces	A	LNPb	09mo	resus	50mL	0.784	0	-	0	3	0	1	yes
labB	Caecomyces	B	LNPb	09mo	resus	50mL	0.742	0	-	0	3	0	1	yes
labB	Caecomyces	C	LNPb	09mo	resus	50mL	0.775	0	-	0	3	0	1	yes
labB	Caecomyces	A	LNPb	09mo	resus	30mL	0.491	1	~	0	2	0.5	1	yes
labB	Caecomyces	B	LNPb	09mo	resus	30mL	0.452	1	~	0	2	0.5	1	yes
labB	Caecomyces	C	LNPb	09mo	resus	30mL	0.507	1	~	0	2	0.5	1	yes
labB	Caecomyces	A	LNPb	09mo	subcult1	50mL	0.807	1	+++	0	0	3	0	no
labB	Caecomyces	B	LNPb	09mo	subcult1	50mL	0.819	1	+++	0	0	NA	0	no
labB	Caecomyces	C	LNPb	09mo	subcult1	50mL	0.788	1	+++	0	0	3	0	no
labB	Neocallimastix	A	LNPb	09mo	resus	50mL	0.823	0	-	0	2	0	1	yes
labB	Neocallimastix	B	LNPb	09mo	resus	50mL	1.591	1	+++	0	1	NA	0	no
labB	Neocallimastix	C	LNPb	09mo	resus	50mL	1.585	1	+++	0	1	NA	0	no
labB	Neocallimastix	A	LNPb	09mo	resus	30mL	1.203	1	~	0	2	0.5	1	yes
labB	Neocallimastix	B	LNPb	09mo	resus	30mL	1.172	1	+++	0	1	NA	0	no
labB	Neocallimastix	C	LNPb	09mo	resus	30mL	0.949	1	+++	0	1	NA	0	no
labB	Neocallimastix	A	LNPb	09mo	subcult1	50mL	1.161	1	+++	0	0	NA	0	no
labB	Neocallimastix	B	LNPb	09mo	subcult1	50mL	1.213	1	+++	0	0	NA	0	no
labB	Neocallimastix	C	LNPb	09mo	subcult1	50mL	1.221	1	+++	0	0	NA	0	no
labB	Anaeromyces	A	LNPb	09mo	resus	50mL	0.607	0	-	0	2	0	1	yes
labB	Anaeromyces	B	LNPb	09mo	resus	50mL	0.584	0	-	0	2	0	1	yes
labB	Anaeromyces	C	LNPb	09mo	resus	50mL	0.548	0	-	0	2	0	1	yes
labB	Anaeromyces	A	LNPb	09mo	resus	30mL	1.197	1	+++	0	0.5	NA	0	no
labB	Anaeromyces	B	LNPb	09mo	resus	30mL	1.324	1	+++	0	0	NA	0	no
labB	Anaeromyces	C	LNPb	09mo	resus	30mL	1.248	1	+++	0	0.5	NA	0	no
labB	Anaeromyces	A	LNPb	09mo	subcult1	50mL	1.273	1	+++	0	0	NA	0	no
labB	Anaeromyces	B	LNPb	09mo	subcult1	50mL	1.254	1	+++	0	0	NA	0	no
labB	Anaeromyces	C	LNPb	09mo	subcult1	50mL	1.251	1	+++	0	0	NA	0	no
labB	Caecomyces	A	LNPb	12mo	resus	50mL	0.1466	0	-	0	0.5	0.5	0	no
labB	Caecomyces	B	LNPb	12mo	resus	50mL	0.1583	0	-	0	0.5	0.5	0	no
labB	Caecomyces	C	LNPb	12mo	resus	50mL	0.1829	0	-	0	0.5	0.5	0	no
labB	Caecomyces	A	LNPb	12mo	subcult1	50mL	0.204	0	-	0	1	0	0	no
labB	Caecomyces	B	LNPb	12mo	subcult1	50mL	0.202	0	-	0	1	0	0	no
labB	Caecomyces	C	LNPb	12mo	subcult1	50mL	0.1974	0	-	0	1	0	0	no
labB	Neocallimastix	A	LNPb	12mo	resus	50mL	0.343	1	++	0	0.5	NA	0	no
labB	Neocallimastix	B	LNPb	12mo	resus	50mL	0.732	1	+++	0	0.5	NA	0	no
labB	Neocallimastix	C	LNPb	12mo	resus	50mL	0.512	1	+++	0	0.5	NA	0	no
labB	Neocallimastix	A	LNPb	12mo	subcult1	50mL	0.841	1	+++	0	0.5	NA	0	no
labB	Neocallimastix	B	LNPb	12mo	subcult1	50mL	1.128	1	+++	0	0.5	NA	0	no
labB	Neocallimastix	C	LNPb	12mo	subcult1	50mL	1.24	1	+++	0	0.5	NA	0	no
labB	Anaeromyces	A	LNPb	12mo	resus	50mL	0.607	1	+++	0.5	0	NA	0	no
labB	Anaeromyces	B	LNPb	12mo	resus	50mL	0.619	1	+++	0.5	0	NA	0	no
labB	Anaeromyces	C	LNPb	12mo	resus	50mL	0.708	1	+++	0.5	0	NA	0	no
labB	Anaeromyces	A	LNPb	12mo	subcult1	50mL	1.229	1	+++	0.5	0	NA	0	no
labB	Anaeromyces	B	LNPb	12mo	subcult1	50mL	1.202	1	+++	0.5	0	NA	0	no
labB	Anaeromyces	C	LNPb	12mo	subcult1	50mL	1.207	1	+++	0.5	0	NA	0	no
labC	Anaeromyces	A	LNPc	01week	resus	50mL	0.11	0	-	NA	NA	NA	0	no
labC	Anaeromyces	B	LNPc	01week	resus	50mL	0.17	0	-	NA	NA	NA	0	no
labC	Anaeromyces	C	LNPc	01week	resus	50mL	0.46	1	+	NA	NA	NA	0	no
labC	Anaeromyces	A	LNPc	01week	resus	30mL	0.33	1	+	NA	NA	NA	0	no
labC	Anaeromyces	B	LNPc	01week	resus	30mL	1.13	1	++	NA	NA	NA	0	no
labC	Anaeromyces	C	LNPc	01week	resus	30mL	0.77	1	+	NA	NA	NA	0	no
labC	Anaeromyces	A	LNPc	01week	subcult1	50mL	1.39	1	++	NA	NA	NA	0	no
labC	Anaeromyces	B	LNPc	01week	subcult1	50mL	1.54	1	++	NA	NA	NA	0	no
labC	Anaeromyces	C	LNPc	01week	subcult1	50mL	1.37	1	++	NA	NA	NA	0	no
labC	Anaeromyces	A	CPeg	01week	resus	50mL	1.34	1	++	NA	NA	NA	0	no
labC	Anaeromyces	B	CPeg	01week	resus	50mL	1.35	1	++	NA	NA	NA	0	no
labC	Anaeromyces	C	CPeg	01week	resus	50mL	1.31	1	++	NA	NA	NA	0	no
labC	Anaeromyces	A	CPeg	01week	resus	30mL	0.89	1	++	NA	NA	NA	0	no
labC	Anaeromyces	B	CPeg	01week	resus	30mL	0.81	1	++	NA	NA	NA	0	no
labC	Anaeromyces	C	CPeg	01week	resus	30mL	0.94	1	++	NA	NA	NA	0	no
labC	Anaeromyces	A	CPeg	01week	subcult1	50mL	1.56	1	++	NA	NA	NA	0	no
labC	Anaeromyces	B	CPeg	01week	subcult1	50mL	1.58	1	++	NA	NA	NA	0	no
labC	Anaeromyces	C	CPeg	01week	subcult1	50mL	1.57	1	++	NA	NA	NA	0	no
labC	Anaeromyces	A	CPgly	01week	resus	50mL	1.21	1	++	NA	NA	NA	0	no
labC	Anaeromyces	B	CPgly	01week	resus	50mL	0.8	1	+	NA	NA	NA	0	no
labC	Anaeromyces	C	CPgly	01week	resus	50mL	0.63	1	+	NA	NA	NA	0	no
labC	Anaeromyces	A	CPgly	01week	resus	30mL	0.1	1	++	NA	NA	NA	0	no
labC	Anaeromyces	B	CPgly	01week	resus	30mL	0.7	1	+	NA	NA	NA	0	no
labC	Anaeromyces	C	CPgly	01week	resus	30mL	0.09	0	-	NA	NA	NA	0	no
labC	Anaeromyces	A	CPgly	01week	subcult1	50mL	1.51	1	++	NA	NA	NA	0	no
labC	Anaeromyces	B	CPgly	01week	subcult1	50mL	1.54	1	++	NA	NA	NA	0	no
labC	Anaeromyces	C	CPgly	01week	subcult1	50mL	1.53	1	++	NA	NA	NA	0	no
labC	Anaeromyces	A	LNPb	01week	resus	50mL	1.21	1	++	NA	NA	NA	1	yes
labC	Anaeromyces	B	LNPb	01week	resus	50mL	1.24	1	+	NA	NA	NA	1	yes
labC	Anaeromyces	C	LNPb	01week	resus	50mL	0.15	0	-	NA	NA	NA	1	yes
labC	Anaeromyces	A	LNPb	01week	resus	30mL	0.8	1	+	NA	NA	NA	0	no
labC	Anaeromyces	B	LNPb	01week	resus	30mL	1.03	1	+	NA	NA	NA	0	no
labC	Anaeromyces	C	LNPb	01week	resus	30mL	0.72	1	+	NA	NA	NA	0	no
labC	Anaeromyces	A	LNPb	01week	subcult1	50mL	1.75	1	++	NA	NA	NA	1	yes
labC	Anaeromyces	B	LNPb	01week	subcult1	50mL	1.47	1	++	NA	NA	NA	1	yes
labC	Anaeromyces	C	LNPb	01week	subcult1	50mL	1.47	1	+	NA	NA	NA	1	yes
labC	Anaeromyces	A	AP	01week	resus	50mL	0.15	0	-	NA	NA	NA	0	no
labC	Anaeromyces	B	AP	01week	resus	50mL	0.15	0	-	NA	NA	NA	0	no
labC	Anaeromyces	C	AP	01week	resus	50mL	0.15	0	-	NA	NA	NA	0	no
labC	Anaeromyces	A	AP	01week	subcult1	50mL	1.45	1	++	NA	NA	NA	0	no
labC	Anaeromyces	B	AP	01week	subcult1	50mL	1.5	1	++	NA	NA	NA	0	no
labC	Anaeromyces	C	AP	01week	subcult1	50mL	1.53	1	++	NA	NA	NA	0	no
labC	Anaeromyces	posA	controls	01week	resus	50mL	1.43	1	++	NA	NA	NA	0	no
labC	Anaeromyces	posB	controls	01week	resus	50mL	1.38	1	++	NA	NA	NA	0	no
labC	NC	negA	controls	01week	resus	50mL	0.12	0	-	NA	NA	NA	0	no
labC	Anaeromyces	posA	controls	01week	subcult1	50mL	1.5	1	++	NA	NA	NA	0	no
labC	Anaeromyces	posB	controls	01week	subcult1	50mL	1.51	1	++	NA	NA	NA	0	no
labC	NC	negA	controls	01week	subcult1	50mL	0.07	0	-	NA	NA	NA	0	no
labC	Anaeromyces	A	LNPc	03mo	resus	50mL	0.12	0	-	NA	NA	NA	0	no
labC	Anaeromyces	B	LNPc	03mo	resus	50mL	0.12	0	-	NA	NA	NA	0	no
labC	Anaeromyces	C	LNPc	03mo	resus	50mL	0.11	0	-	NA	NA	NA	0	no
labC	Anaeromyces	A	LNPc	03mo	resus	30mL	0.11	0	-	NA	NA	NA	0	no
labC	Anaeromyces	B	LNPc	03mo	resus	30mL	0.11	0	-	NA	NA	NA	0	no
labC	Anaeromyces	C	LNPc	03mo	resus	30mL	0.38	1	+	NA	NA	NA	0	no
labC	Anaeromyces	C	LNPc	03mo	subcult1	50mL	1.47	1	++	NA	NA	NA	0	no
labC	Anaeromyces	A	CPeg	03mo	resus	50mL	1.22	1	++	NA	NA	NA	0	no
labC	Anaeromyces	B	CPeg	03mo	resus	50mL	1.25	1	++	NA	NA	NA	0	no
labC	Anaeromyces	C	CPeg	03mo	resus	50mL	1	1	++	NA	NA	NA	0	no
labC	Anaeromyces	A	CPeg	03mo	resus	30mL	0.85	1	++	NA	NA	NA	0	no
labC	Anaeromyces	B	CPeg	03mo	resus	30mL	0.8	1	++	NA	NA	NA	0	no
labC	Anaeromyces	C	CPeg	03mo	resus	30mL	0.69	1	++	NA	NA	NA	0	no
labC	Anaeromyces	A	CPeg	03mo	subcult1	50mL	1.5	1	++	NA	NA	NA	0	no
labC	Anaeromyces	B	CPeg	03mo	subcult1	50mL	1.49	1	++	NA	NA	NA	0	no
labC	Anaeromyces	C	CPeg	03mo	subcult1	50mL	1.54	1	++	NA	NA	NA	0	no
labC	Anaeromyces	A	CPgly	03mo	resus	50mL	0.53	1	+	NA	NA	NA	0	no
labC	Anaeromyces	B	CPgly	03mo	resus	50mL	0.28	1	+	NA	NA	NA	0	no
labC	Anaeromyces	C	CPgly	03mo	resus	50mL	0.34	1	+	NA	NA	NA	0	no
labC	Anaeromyces	A	CPgly	03mo	resus	30mL	0.06	0	-	NA	NA	NA	0	no
labC	Anaeromyces	B	CPgly	03mo	resus	30mL	0.06	0	-	NA	NA	NA	0	no
labC	Anaeromyces	C	CPgly	03mo	resus	30mL	0.05	0	-	NA	NA	NA	0	no
labC	Anaeromyces	A	CPgly	03mo	subcult1	50mL	1.37	1	++	NA	NA	NA	0	no
labC	Anaeromyces	B	CPgly	03mo	subcult1	50mL	1.4	1	++	NA	NA	NA	0	no
labC	Anaeromyces	C	CPgly	03mo	subcult1	50mL	1.33	1	++	NA	NA	NA	0	no
labC	Anaeromyces	A	LNPb	03mo	resus	50mL	0.8	0	-	NA	NA	NA	1	yes
labC	Anaeromyces	B	LNPb	03mo	resus	50mL	0.1	0	-	NA	NA	NA	0	no
labC	Anaeromyces	C	LNPb	03mo	resus	50mL	1.1	0	-	NA	NA	NA	1	yes
labC	Anaeromyces	A	LNPb	03mo	resus	30mL	0.03	0	-	NA	NA	NA	0	no
labC	Anaeromyces	B	LNPb	03mo	resus	30mL	0.94	1	++	NA	NA	NA	0	no
labC	Anaeromyces	C	LNPb	03mo	resus	30mL	0.84	1	++	NA	NA	NA	0	no
labC	Anaeromyces	B	LNPb	03mo	subcult1	50mL	1.48	1	++	NA	NA	NA	0	no
labC	Anaeromyces	C	LNPb	03mo	subcult1	50mL	1.52	1	++	NA	NA	NA	0	no
labC	Anaeromyces	A	AP	03mo	resus	50mL	0.08	0	-	NA	NA	NA	0	no
labC	Anaeromyces	B	AP	03mo	resus	50mL	0.09	0	-	NA	NA	NA	0	no
labC	Anaeromyces	C	AP	03mo	resus	50mL	0.07	0	-	NA	NA	NA	0	no
labC	Anaeromyces	A	AP	03mo	subcult1	50mL	1.23	1	++	NA	NA	NA	0	no
labC	Anaeromyces	B	AP	03mo	subcult1	50mL	1.19	1	++	NA	NA	NA	0	no
labC	Anaeromyces	C	AP	03mo	subcult1	50mL	1.21	1	++	NA	NA	NA	0	no
labC	Anaeromyces	posA	controls	03mo	resus	50mL	1.43	1	++	NA	NA	NA	0	no
labC	Anaeromyces	posB	controls	03mo	resus	50mL	1.45	1	++	NA	NA	NA	0	no
labC	NC	negA	controls	03mo	resus	50mL	0.11	0	-	NA	NA	NA	0	no
labC	Anaeromyces	posA	controls	03mo	subcult1	50mL	1.4	1	++	NA	NA	NA	0	no
labC	Anaeromyces	posB	controls	03mo	subcult1	50mL	1.47	1	++	NA	NA	NA	0	no
labC	NC	negA	controls	03mo	subcult1	50mL	0.12	0	-	NA	NA	NA	0	no
labC	Anaeromyces	A	LNPc	06mo	resus	50mL	0.09	0	-	NA	NA	NA	0	no
labC	Anaeromyces	B	LNPc	06mo	resus	50mL	0.12	0	-	NA	NA	NA	0	no
labC	Anaeromyces	C	LNPc	06mo	resus	50mL	0.12	0	-	NA	NA	NA	0	no
labC	Anaeromyces	A	LNPc	06mo	resus	30mL	0.83	1	++	NA	NA	NA	0	no
labC	Anaeromyces	B	LNPc	06mo	resus	30mL	0.03	0	-	NA	NA	NA	0	no
labC	Anaeromyces	C	LNPc	06mo	resus	30mL	0.05	0	-	NA	NA	NA	0	no
labC	Anaeromyces	A	LNPc	06mo	subcult1	50mL	1.32	1	++	NA	NA	NA	0	no
labC	Anaeromyces	A	CPeg	06mo	resus	50mL	0.09	0	-	NA	NA	NA	0	no
labC	Anaeromyces	B	CPeg	06mo	resus	50mL	0.4	1	+	NA	NA	NA	0	no
labC	Anaeromyces	C	CPeg	06mo	resus	50mL	1.34	1	++	NA	NA	NA	0	no
labC	Anaeromyces	A	CPeg	06mo	resus	30mL	0.85	1	++	NA	NA	NA	0	no
labC	Anaeromyces	B	CPeg	06mo	resus	30mL	0.6	1	+	NA	NA	NA	0	no
labC	Anaeromyces	C	CPeg	06mo	resus	30mL	0.87	1	++	NA	NA	NA	0	no
labC	Anaeromyces	A	CPeg	06mo	subcult1	50mL	1.4	1	++	NA	NA	NA	0	no
labC	Anaeromyces	B	CPeg	06mo	subcult1	50mL	1.35	1	++	NA	NA	NA	0	no
labC	Anaeromyces	C	CPeg	06mo	subcult1	50mL	1.46	1	++	NA	NA	NA	0	no
labC	Anaeromyces	A	CPgly	06mo	resus	50mL	0.76	1	+	NA	NA	NA	0	no
labC	Anaeromyces	B	CPgly	06mo	resus	50mL	0.49	1	+	NA	NA	NA	0	no
labC	Anaeromyces	C	CPgly	06mo	resus	50mL	0.79	1	+	NA	NA	NA	0	no
labC	Anaeromyces	A	CPgly	06mo	resus	30mL	0.06	0	-	NA	NA	NA	0	no
labC	Anaeromyces	B	CPgly	06mo	resus	30mL	0.07	0	-	NA	NA	NA	0	no
labC	Anaeromyces	C	CPgly	06mo	resus	30mL	0.09	0	-	NA	NA	NA	0	no
labC	Anaeromyces	A	CPgly	06mo	subcult1	50mL	1.4	1	++	NA	NA	NA	0	no
labC	Anaeromyces	B	CPgly	06mo	subcult1	50mL	1.42	1	++	NA	NA	NA	0	no
labC	Anaeromyces	C	CPgly	06mo	subcult1	50mL	1.39	1	++	NA	NA	NA	0	no
labC	Anaeromyces	A	LNPb	06mo	resus	50mL	0.13	0	-	NA	NA	NA	0	no
labC	Anaeromyces	B	LNPb	06mo	resus	50mL	0.13	0	-	NA	NA	NA	0	no
labC	Anaeromyces	C	LNPb	06mo	resus	50mL	0.11	0	-	NA	NA	NA	0	no
labC	Anaeromyces	A	LNPb	06mo	resus	30mL	1.13	1	++	NA	NA	NA	0	no
labC	Anaeromyces	B	LNPb	06mo	resus	30mL	0.69	1	+	NA	NA	NA	0	no
labC	Anaeromyces	C	LNPb	06mo	resus	30mL	0.97	1	++	NA	NA	NA	0	no
labC	Anaeromyces	A	LNPb	06mo	subcult1	50mL	1.5	1	++	NA	NA	NA	0	no
labC	Anaeromyces	B	LNPb	06mo	subcult1	50mL	1.35	1	++	NA	NA	NA	0	no
labC	Anaeromyces	C	LNPb	06mo	subcult1	50mL	1.37	1	++	NA	NA	NA	0	no
labC	Anaeromyces	A	AP	06mo	resus	50mL	0.11	0	-	NA	NA	NA	0	no
labC	Anaeromyces	B	AP	06mo	resus	50mL	0.12	0	-	NA	NA	NA	0	no
labC	Anaeromyces	C	AP	06mo	resus	50mL	1.23	0	-	NA	NA	NA	1	yes
labC	Anaeromyces	A	AP	06mo	subcult1	50mL	1.25	1	+	NA	NA	NA	0	no
labC	Anaeromyces	B	AP	06mo	subcult1	50mL	0.1	0	-	NA	NA	NA	0	no
labC	Anaeromyces	C	AP	06mo	subcult1	50mL	1	0	-	NA	NA	NA	1	yes
labC	Anaeromyces	posA	controls	06mo	resus	50mL	1.44	1	++	NA	NA	NA	0	no
labC	Anaeromyces	posB	controls	06mo	resus	50mL	1.51	1	++	NA	NA	NA	0	no
labC	NC	negA	controls	06mo	resus	50mL	0.13	0	-	NA	NA	NA	0	no
labC	Anaeromyces	posA	controls	06mo	subcult1	50mL	1.48	1	++	NA	NA	NA	0	no
labC	Anaeromyces	posB	controls	06mo	subcult1	50mL	1.46	1	++	NA	NA	NA	0	no
labC	NC	negA	controls	06mo	subcult1	50mL	0.09	0	-	NA	NA	NA	0	no
labC	Anaeromyces	A	LNPc	09mo	resus	50mL	0.13	0	-	NA	NA	NA	0	no
labC	Anaeromyces	B	LNPc	09mo	resus	50mL	0.14	0	-	NA	NA	NA	0	no
labC	Anaeromyces	C	LNPc	09mo	resus	50mL	0.12	0	-	NA	NA	NA	0	no
labC	Anaeromyces	A	LNPc	09mo	resus	30mL	0.09	0	-	NA	NA	NA	0	no
labC	Anaeromyces	B	LNPc	09mo	resus	30mL	0.03	0	-	NA	NA	NA	0	no
labC	Anaeromyces	C	LNPc	09mo	resus	30mL	1.24	1	++	NA	NA	NA	0	no
labC	Anaeromyces	C	LNPc	09mo	subcult1	50mL	1.41	1	++	NA	NA	NA	0	no
labC	Anaeromyces	A	CPeg	09mo	resus	50mL	0.15	0	-	NA	NA	NA	0	no
labC	Anaeromyces	B	CPeg	09mo	resus	50mL	0.15	0	-	NA	NA	NA	0	no
labC	Anaeromyces	C	CPeg	09mo	resus	50mL	1.24	1	++	NA	NA	NA	0	no
labC	Anaeromyces	A	CPeg	09mo	resus	30mL	0.75	1	+	NA	NA	NA	0	no
labC	Anaeromyces	B	CPeg	09mo	resus	30mL	0.53	1	+	NA	NA	NA	0	no
labC	Anaeromyces	C	CPeg	09mo	resus	30mL	0.24	1	+	NA	NA	NA	0	no
labC	Anaeromyces	A	CPeg	09mo	subcult1	50mL	1.42	1	++	NA	NA	NA	0	no
labC	Anaeromyces	B	CPeg	09mo	subcult1	50mL	1.38	1	++	NA	NA	NA	0	no
labC	Anaeromyces	C	CPeg	09mo	subcult1	50mL	1.45	1	++	NA	NA	NA	0	no
labC	Anaeromyces	A	CPgly	09mo	resus	50mL	0.52	1	+	NA	NA	NA	0	no
labC	Anaeromyces	B	CPgly	09mo	resus	50mL	0.51	1	+	NA	NA	NA	0	no
labC	Anaeromyces	C	CPgly	09mo	resus	50mL	0.31	1	+	NA	NA	NA	0	no
labC	Anaeromyces	A	CPgly	09mo	resus	30mL	0.07	0	-	NA	NA	NA	0	no
labC	Anaeromyces	B	CPgly	09mo	resus	30mL	0.07	0	-	NA	NA	NA	0	no
labC	Anaeromyces	C	CPgly	09mo	resus	30mL	0.07	0	-	NA	NA	NA	0	no
labC	Anaeromyces	A	CPgly	09mo	subcult1	50mL	1.35	1	++	NA	NA	NA	0	no
labC	Anaeromyces	B	CPgly	09mo	subcult1	50mL	1.53	1	++	NA	NA	NA	0	no
labC	Anaeromyces	C	CPgly	09mo	subcult1	50mL	1.4	1	++	NA	NA	NA	0	no
labC	Anaeromyces	A	LNPb	09mo	resus	50mL	0.13	0	-	NA	NA	NA	0	no
labC	Anaeromyces	B	LNPb	09mo	resus	50mL	0.13	0	-	NA	NA	NA	0	no
labC	Anaeromyces	C	LNPb	09mo	resus	50mL	0.9	1	+	NA	NA	NA	1	yes
labC	Anaeromyces	A	LNPb	09mo	resus	30mL	1.19	1	++	NA	NA	NA	0	no
labC	Anaeromyces	B	LNPb	09mo	resus	30mL	0.01	0	-	NA	NA	NA	0	no
labC	Anaeromyces	C	LNPb	09mo	resus	30mL	1.17	1	+	NA	NA	NA	1	yes
labC	Anaeromyces	A	LNPb	09mo	subcult1	50mL	1.56	1	++	NA	NA	NA	0	no
labC	Anaeromyces	C	LNPb	09mo	subcult1	50mL	1.36	1	++	NA	NA	NA	0	no
labC	Anaeromyces	A	AP	09mo	resus	50mL	0.13	0	-	NA	NA	NA	0	no
labC	Anaeromyces	B	AP	09mo	resus	50mL	0.16	0	-	NA	NA	NA	0	no
labC	Anaeromyces	C	AP	09mo	resus	50mL	1.17	0	-	NA	NA	NA	1	yes
labC	Anaeromyces	B	AP	09mo	subcult1	50mL	0.26	1	+	NA	NA	NA	0	no
labC	Anaeromyces	C	AP	09mo	subcult1	50mL	1.36	0	-	NA	NA	NA	1	yes
labC	Anaeromyces	posA	controls	09mo	resus	50mL	1.35	1	++	NA	NA	NA	0	no
labC	Anaeromyces	posB	controls	09mo	resus	50mL	1.5	1	++	NA	NA	NA	0	no
labC	NC	negA	controls	09mo	resus	50mL	0.13	0	-	NA	NA	NA	0	no
labC	Anaeromyces	posA	controls	09mo	subcult1	50mL	1.57	1	++	NA	NA	NA	0	no
labC	Anaeromyces	posB	controls	09mo	subcult1	50mL	1.72	1	++	NA	NA	NA	0	no
labC	NC	negA	controls	09mo	subcult1	50mL	0.14	0	-	NA	NA	NA	0	no
labC	Anaeromyces	A	LNPc	12mo	resus	50mL	0.13	0	-	NA	NA	NA	0	no
labC	Anaeromyces	B	LNPc	12mo	resus	50mL	0.12	0	-	NA	NA	NA	0	no
labC	Anaeromyces	C	LNPc	12mo	resus	50mL	0.12	0	-	NA	NA	NA	0	no
labC	Anaeromyces	A	LNPc	12mo	resus	30mL	0.8	0	-	NA	NA	NA	0	no
labC	Anaeromyces	B	LNPc	12mo	resus	30mL	0.98	1	++	NA	NA	NA	0	no
labC	Anaeromyces	C	LNPc	12mo	resus	30mL	1.18	1	++	NA	NA	NA	0	no
labC	Anaeromyces	B	LNPc	12mo	subcult1	50mL	1.44	1	++	NA	NA	NA	0	no
labC	Anaeromyces	C	LNPc	12mo	subcult1	50mL	1.41	1	++	NA	NA	NA	0	no
labC	Anaeromyces	A	CPeg	12mo	resus	50mL	0.14	0	-	NA	NA	NA	0	no
labC	Anaeromyces	B	CPeg	12mo	resus	50mL	0.13	0	-	NA	NA	NA	0	no
labC	Anaeromyces	C	CPeg	12mo	resus	50mL	0.11	0	-	NA	NA	NA	0	no
labC	Anaeromyces	A	CPeg	12mo	resus	30mL	0.46	0	-	NA	NA	NA	0	no
labC	Anaeromyces	B	CPeg	12mo	resus	30mL	0.58	1	+	NA	NA	NA	0	no
labC	Anaeromyces	C	CPeg	12mo	resus	30mL	0.09	0	-	NA	NA	NA	0	no
labC	Anaeromyces	B	CPeg	12mo	subcult1	50mL	1.42	1	++	NA	NA	NA	0	no
labC	Anaeromyces	A	CPgly	12mo	resus	50mL	0.11	0	-	NA	NA	NA	0	no
labC	Anaeromyces	B	CPgly	12mo	resus	50mL	0.62	1	+	NA	NA	NA	0	no
labC	Anaeromyces	C	CPgly	12mo	resus	50mL	0.1	0	-	NA	NA	NA	0	no
labC	Anaeromyces	A	CPgly	12mo	resus	30mL	0.04	0	-	NA	NA	NA	0	no
labC	Anaeromyces	B	CPgly	12mo	resus	30mL	0.05	0	-	NA	NA	NA	0	no
labC	Anaeromyces	C	CPgly	12mo	resus	30mL	0.07	0	-	NA	NA	NA	0	no
labC	Anaeromyces	B	CPgly	12mo	subcult1	50mL	1.47	1	++	NA	NA	NA	0	no
labC	Anaeromyces	A	LNPb	12mo	resus	50mL	0.12	0	-	NA	NA	NA	0	no
labC	Anaeromyces	B	LNPb	12mo	resus	50mL	1.51	1	++	NA	NA	NA	0	no
labC	Anaeromyces	C	LNPb	12mo	resus	50mL	1.2	0	-	NA	NA	NA	0	no
labC	Anaeromyces	A	LNPb	12mo	resus	30mL	0.88	1	++	NA	NA	NA	0	no
labC	Anaeromyces	B	LNPb	12mo	resus	30mL	0.46	1	++	NA	NA	NA	0	no
labC	Anaeromyces	C	LNPb	12mo	resus	30mL	1	1	++	NA	NA	NA	1	yes
labC	Anaeromyces	A	LNPb	12mo	subcult1	50mL	1.37	1	++	NA	NA	NA	0	no
labC	Anaeromyces	B	LNPb	12mo	subcult1	50mL	1.57	1	++	NA	NA	NA	0	no
labC	Anaeromyces	C	LNPb	12mo	subcult1	50mL	1.4	1	++	NA	NA	NA	0	no
labC	Anaeromyces	A	AP	12mo	resus	50mL	0.13	0	-	NA	NA	NA	0	no
labC	Anaeromyces	B	AP	12mo	resus	50mL	0.12	0	-	NA	NA	NA	0	no
labC	Anaeromyces	C	AP	12mo	resus	50mL	0.11	0	-	NA	NA	NA	0	no
labC	Anaeromyces	A	AP	12mo	subcult1	50mL	0.8	0	-	NA	NA	NA	0	no
labC	Anaeromyces	B	AP	12mo	subcult1	50mL	1.11	1	++	NA	NA	NA	0	no
labC	Anaeromyces	C	AP	12mo	subcult1	50mL	0.98	1	++	NA	NA	NA	0	no
labC	Anaeromyces	posA	controls	12mo	resus	50mL	0.79	1	++	NA	NA	NA	0	no
labC	Anaeromyces	posB	controls	12mo	resus	50mL	1.43	1	++	NA	NA	NA	0	no
labC	NC	negA	controls	12mo	resus	50mL	0.13	0	-	NA	NA	NA	0	no
labC	Anaeromyces	posA	controls	12mo	subcult1	50mL	1.5	1	++	NA	NA	NA	0	no
labC	Anaeromyces	posB	controls	12mo	subcult1	50mL	1.43	1	++	NA	NA	NA	0	no
labC	NC	negA	controls	12mo	subcult1	50mL	0.1	0	-	NA	NA	NA	0	no
